# Supplementary material for: MRTF-A promotes angiotensin II-induced inflammatory response and aortic dissection in mice
Source: PLoS One. 2020 Mar 24;15(3):e0229888. doi: 10.1371/journal.pone.0229888 (PMC7092993; doi:10.1371/journal.pone.0229888)
Supplement: S1 Table — The table contains Entrez Gene IDs in the comparison groups shown in Fig 3B and 3C, and the results of the gene annotation enrichment analysis. (XLSX) [file pone.0229888.s003.xlsx]

## Sheet: c1,c3,c4_Entrez
C1upC4down	C1upC4up	C1downC4up	C1downC4down	C3upC4up	C3upC4down	C3downC4up	C3downC4down
100034251	20971	100038364	69121	100038541	104732	100043229	12653
100038355	229672	100039227		100041481	11699	319508	12810
100039042	66448	100039227		105727	11752		14125
100042794		100040567		105833	11752		14325
100043424		100041562		11811	11799		14825
100043636		100042480		12500	12534		14960
100087		100043229		12507	15117		16210
100504104		100126879		12511	16182		16573
101488212		100381258		12525	16190		170677
101612		100502887		12525	20307		19009
102640328		100504518		12526	20339		20311
102642410		101190		12741	20568		217558
102642448		101563		12769	20612		223696
103551		102634502		12966	20750		223701
104681		102641406		13417	21973		223701
104732		102916		13646	226695		230903
104943		103149		14114	236312		242747
105247229		103288		15109	258516		320662
105853		103406		15130	330483		381404
106096		103712		16525	381680		56524
107094		104383		16797	545260		56524
107321		105283		16818	56696		56710
107585		106633		16826	57266		633640
107652		108653		16992	65255		641454
107652		108809		170835	68279		65970
107684		110751		171531	70024		69121
108078		110751		18115	77220		69564
108673		110751		18197	94176		73600
108911		110876		19118			77805
108912		110876		19132			79554
108943		11488		19373			79554
108961		11551		20230
110109		11553		20262
110794		117590		20460
110958		118449		207839
114644		11875		207839
11501		12335		208213
11541		12348		20971
11541		12487		21673
11542		12507		22412
11611		12526		229672
11622		12556		231252
11647		12561		233199
116903		12589		233561
116939		12922		272381
11699		13835		320323
117167		14009		433332
11752		14262		434128
11752		14263		54393
11799		14451		54393
11799		14768		54393
11813		15360		58208
11815		15360		629059
11846		15413		64706
11859		16494		66448
11905		16511		665270
12035		16514		68695
12035		16565		69301
12046		16581		69301
12047		16716		69489
12051		170651		75276
12061		170761		77629
12069		170835		77805
12235		17472		78376
12267		17986		83671
12273		18628		94088
12310		192285
12353		19329
12363		19329
12363		20167
12394		20230
12394		20269
12398		20357
12447		20360
12457		20362
12475		20667
12505		211187
12505		211482
12505		212448
12508		213402
12514		21390
12523		21393
12534		21401
12608		215031
12642		215814
12653		216505
12700		216613
12702		216613
12721		21673
12763		216867
12772		217082
12774		217258
12776		217306
12981		21743
12983		21834
12984		219134
13040		22253
13349		22253
13449		224997
13496		224997
13537		227058
13586		228785
13599		229776
13610		231238
13654		231946
13664		232174
13730		232232
13803		233064
13836		233199
13874		234725
14017		235300
14038		239618
14087		23967
14125		240023
14127		240332
14129		24053
14130		241525
14131		241688
14159		241989
14172		242702
14172		243634
14200		243725
14239		244198
14283		244484
14289		244859
14455		245026
14528		245049
14544		245607
14544		258879
14570		259012
14570		263764
14584		26399
14585		26459
14620		268807
14621		268935
14726		268935
14726		269016
14727		27059
14728		271424
14728		271508
14744		272381
14793		272381
14825		278304
14836		278672
14840		30910
14997		30956
15002		319478
15116		319508
15117		319508
15139		319545
15162		319682
15170		320265
15186		320323
15200		320379
15258		320440
15361		320563
15361		320700
15365		320865
15368		320916
15368		320977
15423		327760
15504		328783
15566		329251
15950		329366
15950		329738
15951		338535
15951		353025
16156		380912
16164		381983
16172		383348
16176		399612
16178		414089
16182		434128
16182		434198
16190		434437
16190		435376
16193		50781
16331		50873
16414		51938
16453		52463
16477		52463
16541		54137
16625		56198
16643		56504
16658		60596
16693		60599
16792		619331
16792		621549
16819		630579
16846		66514
16848		66528
16858		67198
16875		67731
16878		67893
16906		68339
16975		68515
16995		68528
17057		68725
170677		68957
17069		68957
17071		69017
170741		69179
170776		69183
170780		69489
170786		69538
17082		69538
170942		69678
17096		70054
171170		70985
171180		71351
17129		71564
17218		71637
17229		71893
17279		72383
17357		72393
17392		73001
17869		73719
17874		73852
17897		74011
17906		74071
17921		74165
17952		74165
17969		74405
17972		74511
18049		74554
18111		75151
18111		75561
18140		75677
18148		75984
18408		76123
18414		76877
18578		77132
18636		77524
18712		77614
18726		77741
18755		78103
18772		78285
18793		78403
18826		78449
18826		78617
19011		78751
19116		78977
19217		791287
19225		791371
19267		80334
19288		80794
19332		80883
19362		81877
195209		83555
195564		93842
19734		93960
20116
20190
20209
20210
20254
20288
20288
20293
20296
20303
20305
20306
20307
20308
20310
20315
20339
20344
20359
20361
20375
20419
20425
20442
20519
20539
20556
20568
20612
20613
20698
20698
20716
20717
20745
20750
20753
20768
20771
20849
208628
20893
209387
20963
211228
211770
212531
212980
213002
21426
214763
215627
215798
216161
216161
21679
216858
217216
217578
217578
217578
217826
217995
21816
21825
21853
21853
21857
218630
21897
218975
21926
21928
21930
21930
21930
21938
21959
21973
21983
21990
22152
22235
22324
22324
223433
223648
22376
223881
22402
22402
224109
224405
226419
226652
226691
226691
226695
22695
227210
227210
227659
227659
227929
228859
229323
230678
231507
231507
231805
231805
231805
232414
232798
233079
233186
236312
236312
236312
237256
237500
23801
23833
238377
23886
239463
23962
240672
240913
241633
242711
242915
243262
243910
244049
244237
245945
245945
246728
246730
257932
258516
266459
26909
27052
27056
27226
27226
28126
30058
30059
30877
30878
30938
30938
319197
319229
319229
319271
319293
319446
319446
319711
319765
319765
320046
320100
320207
320609
320664
320685
320685
320790
327988
328162
328365
328594
330483
380863
381319
381418
381677
381680
384009
394430
433470
433940
434215
503845
50778
50790
50930
50934
52009
52033
53314
54123
54427
54483
54483
545260
545812
54608
54672
55985
55989
55991
56193
56200
56336
56361
56524
56524
56532
56619
56696
56708
56722
56722
56743
56847
57266
57781
58203
58203
58223
58250
58861
59014
59126
59126
60504
60530
622976
628900
628900
633640
633640
633640
637515
64095
64378
64380
64450
65221
65255
66107
66139
66143
66197
66282
66293
66468
66540
66614
66614
66650
66681
666907
667597
66813
66815
66871
66898
66929
66953
670198
671336
67134
67149
67177
67486
67573
67724
67724
67728
67742
67849
67951
68040
68040
68278
68279
68588
68763
68774
69191
69219
69270
69564
69716
69771
69810
69885
69941
70024
70045
70325
70358
70466
70605
70701
70769
71302
71690
71934
72042
72244
72318
72512
72515
72690
72828
72925
73121
73130
73656
74039
74041
74091
74137
74175
74306
74442
74516
74558
74732
75234
75590
75750
75750
75766
75909
75957
76080
76400
76843
76933
77011
77125
77220
77411
77777
77875
78052
78286
78512
78593
78929
791367
79201
79202
80782
80885
80910
80914
94092
94176
96875
96875
97550
98711
99686

## Sheet: C1upC4down
Annotation Cluster 1	Enrichment Score: 18.27810846495767
Category	Term	Count	%	PValue	Genes	List Total	Pop Hits	Pop Total	Fold Enrichment	Bonferroni	Benjamini	FDR
GOTERM_BP_FAT	GO:0006954~inflammatory response	84	15.245	5.66619e-37	12475, 21930, 14131, 77125, 21938, 16995, 14130, 20306, 20305, 233079, 20303, 20209, 244237, 58861, 20308, 637515, 20307, 20344, 13040, 320100, 12267, 11905, 19217, 14825, 13349, 21926, 52033, 16178, 27226, 14289, 12061, 21825, 16176, 16172, 55985, 224109, 20339, 17952, 20963, 22695, 11815, 17229, 15139, 15162, 20361, 13836, 12702, 20750, 12273, 12505, 12608, 17969, 19225, 20698, 17096, 13610, 27…	459	613	17911	5.34719	3.1079e-33	3.1079e-33	1.08882e-33
GOTERM_BP_FAT	GO:0006952~defense response	125	22.686	6.37335e-34	22324, 12475, 70045, 19288, 77125, 20306, 20305, 243262, 12523, 233079, 20303, 244237, 20308, 20307, 13040, 320100, 12721, 19217, 14825, 74732, 13349, 52033, 21825, 14289, 18636, 67486, 224109, 72042, 17869, 15139, 20361, 13836, 12702, 56619, 20750, 12505, 12608, 14159, 19225, 58203, 240913, 13610, 14087, 11541, 11542, 21897, 12774, 12772, 20568, 75234, 54483, 17874, 12363, 16453, 21930, 16643, 1…	459	1481	17911	3.29353	3.49579e-30	1.74789e-30	1.22471e-30
GOTERM_BP_FAT	GO:0006955~immune response	113	20.5082	1.37119e-33	22324, 26909, 12475, 19288, 77125, 20306, 20305, 243262, 12523, 233079, 20303, 244237, 20308, 20307, 13040, 56532, 320100, 12721, 14825, 74732, 21825, 14289, 96875, 19011, 16331, 56743, 18636, 67486, 224109, 50930, 15002, 14728, 17869, 15139, 20361, 16878, 56619, 12505, 14159, 72925, 74039, 58203, 11541, 11542, 21897, 12774, 12772, 20568, 75234, 12776, 12981, 54483, 17874, 12363, 12047, 16453, 16…	459	1233	17911	3.57621	7.52097e-30	2.50699e-30	2.63488e-30
GOTERM_BP_FAT	GO:0002682~regulation of immune system process	97	17.6044	4.06359e-23	22324, 12475, 14131, 77125, 14130, 22376, 72512, 20306, 12523, 233079, 21679, 20303, 80885, 20344, 18578, 56532, 12721, 80782, 12267, 15951, 72828, 20375, 107321, 14825, 21926, 27226, 11622, 14289, 21825, 12061, 56708, 16331, 16176, 18636, 56743, 67486, 55985, 20339, 50930, 237256, 15002, 211770, 20963, 229323, 19267, 75766, 22695, 11815, 57266, 67742, 434215, 17869, 15139, 20361, 170741, 16878, …	459	1249	17911	3.03052	2.22888e-19	3.7148e-20	7.80861e-20
GOTERM_BP_FAT	GO:0002684~positive regulation of immune system process	73	13.2486	1.0802e-21	22324, 12475, 14131, 77125, 22376, 72512, 20306, 12523, 233079, 80885, 20303, 20344, 18578, 12721, 12267, 15951, 107321, 14825, 21926, 27226, 12061, 21825, 14289, 56708, 16176, 16331, 18636, 56743, 67486, 55985, 50930, 20339, 211770, 20963, 75766, 57266, 15139, 20361, 16878, 13874, 12273, 12505, 214763, 14159, 54123, 74039, 12394, 58203, 17096, 15170, 11541, 11542, 21897, 12772, 20296, 18755, 777…	459	782	17911	3.6427	5.92488e-18	5.92488e-19	2.07571e-18
GOTERM_BP_FAT	GO:0050727~regulation of inflammatory response	44	7.98548	3.7296e-21	22695, 11815, 21930, 14131, 20361, 14130, 77125, 21938, 20306, 20305, 233079, 20303, 12702, 20308, 20307, 13040, 12505, 19225, 17096, 27052, 14087, 11541, 11542, 12774, 12772, 20296, 21926, 52033, 16178, 54483, 14127, 17874, 14125, 12363, 20293, 56708, 16176, 14129, 16846, 11501, 16172, 17082, 216161, 16193	459	286	17911	6.00335	2.04569e-17	1.70474e-18	7.16681e-18
GOTERM_BP_FAT	GO:0032101~regulation of response to external stimulus	71	12.8857	8.02402e-21	56193, 14172, 21930, 14131, 77125, 14130, 21938, 72512, 20306, 12523, 20305, 233079, 21679, 20303, 20308, 20344, 13040, 20307, 12267, 11905, 72828, 14825, 21926, 52033, 27226, 16178, 21825, 56708, 16176, 16172, 55985, 50930, 211770, 14726, 20963, 22695, 11815, 57266, 15139, 20361, 12702, 20750, 12273, 12505, 214763, 19225, 17096, 20254, 27052, 14087, 20359, 11541, 11542, 12774, 12772, 20296, 1707…	459	769	17911	3.60279	4.40117e-17	3.1437e-18	1.5419e-17
GOTERM_BP_FAT	GO:0031347~regulation of defense response	59	10.7078	1.82402e-18	22324, 12475, 21930, 14131, 14130, 21938, 77125, 20306, 72512, 20305, 233079, 20303, 21679, 20308, 13040, 20307, 80782, 14825, 21926, 52033, 16178, 56708, 16176, 67486, 16172, 20963, 22695, 11815, 20361, 13874, 12702, 12505, 214763, 19225, 54123, 58203, 17096, 27052, 15170, 14087, 11541, 11542, 21897, 12774, 12772, 20296, 77777, 14127, 17874, 54483, 14125, 12363, 20293, 14129, 16846, 11501, 21616…	459	603	17911	3.81805	1.00047e-14	6.25297e-16	3.50504e-15
GOTERM_BP_FAT	GO:0031349~positive regulation of defense response	39	7.07804	2.43988e-17	12475, 22324, 14131, 77125, 20306, 72512, 20305, 13874, 233079, 20303, 20308, 20307, 13040, 214763, 19225, 54123, 58203, 17096, 11541, 11542, 21897, 12774, 12772, 14825, 20296, 21926, 77777, 17874, 14127, 14125, 20293, 16176, 14129, 11501, 67486, 16172, 20963, 17082, 16193	459	279	17911	5.45466	1.33827e-13	6.69137e-15	4.68848e-14
GOTERM_BP_FAT	GO:0048584~positive regulation of response to stimulus	107	19.4192	3.4338e-16	22324, 64095, 12475, 56193, 14172, 94092, 16906, 77125, 20306, 20305, 12523, 233079, 20303, 20308, 20307, 13040, 56532, 320100, 71690, 320207, 15200, 14825, 21825, 14289, 104943, 56743, 18636, 67486, 50930, 17392, 14726, 59126, 17869, 18793, 15139, 20361, 12235, 16878, 66143, 12505, 19225, 74039, 58203, 20254, 384009, 11541, 11542, 21897, 12774, 12772, 12981, 17874, 12047, 14744, 16156, 238377, 1…	459	1834	17911	2.27663	1.82687e-12	8.30447e-14	6.43929e-13
GOTERM_BP_FAT	GO:0080134~regulation of response to stress	82	14.882	3.46748e-16	22324, 12475, 56193, 21930, 14131, 16906, 77125, 21938, 14130, 15258, 72512, 20306, 60530, 20305, 233079, 21679, 20303, 20308, 20344, 13040, 20307, 80782, 11905, 15200, 72828, 14825, 21926, 52033, 16178, 21825, 56708, 16176, 67486, 16172, 14726, 20963, 17392, 19362, 22695, 11815, 17869, 14528, 20361, 13874, 12702, 66143, 18148, 20750, 12505, 214763, 19225, 54123, 58203, 17096, 15361, 27052, 15170…	459	1191	17911	2.68664	1.82687e-12	7.93809e-14	6.43929e-13
GOTERM_BP_FAT	GO:0002252~immune effector process	63	11.4338	3.48025e-16	22324, 26909, 16643, 14131, 19288, 22376, 14130, 77125, 12051, 72512, 12523, 243262, 233079, 21679, 246728, 56532, 16182, 23962, 12721, 80782, 74732, 14825, 21926, 56708, 16331, 56743, 18636, 67486, 78929, 20963, 246730, 53314, 15139, 20361, 18826, 56619, 12608, 214763, 14159, 17969, 54123, 58203, 17096, 15170, 27056, 11541, 94176, 11542, 12772, 20296, 75234, 77777, 14127, 17874, 14125, 14129, 16…	459	755	17911	3.25612	1.82687e-12	7.61613e-14	6.43929e-13
GOTERM_BP_FAT	GO:0032103~positive regulation of response to external stimulus	37	6.71506	4.53132e-16	57266, 14172, 14131, 77125, 20306, 20305, 233079, 20303, 20308, 20307, 13040, 12273, 19225, 20254, 12267, 11541, 11542, 12774, 12772, 14825, 20296, 21926, 20310, 27226, 14127, 21825, 14125, 20293, 16176, 14129, 11501, 55985, 16172, 50930, 20315, 17082, 16193	459	270	17911	5.34743	2.43583e-12	9.74776e-14	8.54872e-13
GOTERM_BP_FAT	GO:0050729~positive regulation of inflammatory response	25	4.53721	7.71228e-16	11541, 11542, 12774, 14131, 12772, 20296, 21926, 77125, 20306, 20305, 14127, 233079, 20303, 14125, 20293, 16176, 20308, 20307, 13040, 14129, 11501, 16172, 19225, 17082, 16193	459	112	17911	8.71022	4.2627e-12	1.6398e-13	1.4988e-12
GOTERM_BP_FAT	GO:0050776~regulation of immune response	54	9.80036	1.0998e-14	22324, 12475, 14131, 22376, 14130, 77125, 72512, 12523, 233079, 56532, 18578, 80782, 12267, 107321, 21926, 14289, 56708, 16331, 56743, 18636, 67486, 20963, 67742, 15139, 20361, 13874, 56619, 12505, 12273, 214763, 14159, 54123, 74039, 58203, 17096, 15170, 11541, 11542, 21897, 12772, 18755, 77777, 14127, 17874, 14125, 12047, 14129, 16846, 11501, 15368, 16190, 17082, 16453, 16193	459	620	17911	3.39867	6.02868e-11	1.88394e-12	2.11164e-11
GOTERM_BP_FAT	GO:0045087~innate immune response	54	9.80036	4.83914e-14	12475, 22324, 16643, 19288, 20306, 16819, 72512, 20305, 12523, 233079, 20303, 246728, 20308, 637515, 20307, 23962, 12721, 80782, 74732, 21926, 18636, 67486, 224109, 17952, 20963, 78929, 246730, 17869, 14528, 15139, 15162, 13874, 56619, 214763, 14159, 54123, 58203, 17096, 15170, 27056, 21897, 20296, 75234, 20568, 77777, 54483, 14127, 17874, 12363, 20293, 14129, 16846, 11501, 16453	459	643	17911	3.2771	2.65505e-10	6.98697e-12	9.30145e-11
GOTERM_BP_FAT	GO:0050778~positive regulation of immune response	43	7.80399	2.35913e-12	22324, 12475, 14131, 15139, 20361, 22376, 77125, 72512, 13874, 233079, 18578, 12505, 12273, 214763, 54123, 74039, 58203, 17096, 12267, 15170, 11541, 11542, 21897, 12772, 107321, 21926, 18755, 77777, 14127, 17874, 14125, 14289, 56708, 12047, 14129, 56743, 18636, 11501, 67486, 16190, 20963, 16193, 16453	459	474	17911	3.53995	1.29397e-08	2.5372e-10	4.53328e-09
GOTERM_BP_FAT	GO:0050865~regulation of cell activation	45	8.16697	2.53557e-12	19267, 56193, 67742, 434215, 14130, 77125, 12523, 20344, 56532, 12505, 12608, 12721, 14159, 74039, 17096, 15170, 15951, 14087, 72828, 11541, 11542, 243910, 12772, 20296, 77777, 170786, 14127, 11622, 17874, 21825, 14125, 56708, 16176, 16331, 16846, 11501, 15368, 16190, 237256, 50930, 14726, 17082, 20963, 16193, 16453	459	516	17911	3.40306	1.39074e-08	2.67449e-10	4.87228e-09
GOTERM_BP_FAT	GO:0002694~regulation of leukocyte activation	41	7.44102	4.73987e-11	19267, 67742, 434215, 14130, 77125, 12523, 56532, 12505, 12608, 12721, 14159, 74039, 17096, 15170, 15951, 14087, 11541, 11542, 243910, 12772, 20296, 77777, 170786, 14127, 11622, 17874, 21825, 14125, 56708, 16176, 16331, 16846, 11501, 15368, 16190, 50930, 237256, 17082, 20963, 16193, 16453	459	478	17911	3.34706	2.59982e-07	4.40648e-09	9.10816e-08
GOTERM_BP_FAT	GO:0002697~regulation of immune effector process	33	5.98911	4.33238e-08	22324, 14131, 20361, 22376, 77125, 14130, 72512, 12523, 233079, 21679, 56532, 214763, 14159, 80782, 17096, 15170, 11541, 11542, 12772, 14825, 20296, 21926, 77777, 14127, 14125, 56708, 14129, 16846, 15368, 16190, 20963, 16193, 16453	459	421	17911	3.05871	0.000237603	1.98026e-06	8.32512e-05
Annotation Cluster 2	Enrichment Score: 16.14994177401084
Category	Term	Count	%	PValue	Genes	List Total	Pop Hits	Pop Total	Fold Enrichment	Bonferroni	Benjamini	FDR
GOTERM_BP_FAT	GO:0034097~response to cytokine	74	13.4301	3.05025e-26	12475, 64095, 50790, 18414, 15117, 72512, 16819, 20306, 20305, 20303, 628900, 20308, 20344, 20307, 16182, 12721, 15951, 15950, 19116, 14283, 14825, 13349, 21926, 16178, 21825, 16176, 16477, 16172, 55985, 20339, 50930, 20963, 75766, 22695, 16625, 17869, 14528, 13874, 12702, 66107, 16164, 12505, 12608, 19225, 54123, 12700, 20698, 58203, 15170, 27056, 11846, 226695, 12772, 20296, 20717, 20716, 21857…	459	674	17911	4.28429	1.67306e-22	4.18265e-23	5.86136e-23
GOTERM_BP_FAT	GO:0071345~cellular response to cytokine stimulus	60	10.8893	2.16542e-21	64095, 18414, 15117, 16819, 20306, 72512, 20305, 20303, 20308, 20344, 20307, 16182, 12721, 15951, 15950, 19116, 14825, 13349, 21926, 16178, 21825, 16176, 16172, 55985, 50930, 20963, 22695, 75766, 17869, 13874, 12702, 16164, 12505, 12608, 54123, 12700, 20698, 58203, 15170, 27056, 11846, 226695, 12772, 20296, 12776, 20310, 17874, 20849, 12983, 12310, 12984, 20293, 74041, 16846, 20210, 236312, 20315…	459	542	17911	4.31975	1.18773e-17	1.07976e-18	4.16108e-18
GOTERM_BP_FAT	GO:0019221~cytokine-mediated signaling pathway	40	7.25953	8.92802e-16	64095, 18414, 20306, 20305, 13874, 20303, 12702, 20308, 20307, 16164, 16182, 12505, 54123, 12700, 20698, 58203, 15170, 27056, 19116, 12772, 14825, 20296, 13349, 21926, 12776, 16178, 20310, 20849, 17874, 12983, 12984, 20293, 16176, 16846, 55985, 50930, 20315, 20963, 16193, 16453	459	326	17911	4.78795	4.87166e-12	1.80411e-13	1.70974e-12
GOTERM_BP_FAT	GO:0010033~response to organic substance	141	25.5898	4.6682e-14	12475, 64095, 50790, 14172, 18414, 20190, 94092, 20306, 20305, 233079, 20303, 244237, 20308, 13040, 20307, 58223, 320100, 12721, 15951, 15950, 19217, 20375, 14283, 14825, 13349, 12514, 21825, 16477, 224109, 50930, 211770, 17392, 14200, 12457, 75766, 17869, 13836, 12702, 20750, 16164, 12505, 12608, 76400, 19225, 12700, 58203, 11647, 54608, 18712, 21897, 12774, 11846, 12772, 20568, 12776, 12981, 54…	459	2972	17911	1.8513	2.55762e-10	6.91247e-12	8.96061e-11
GOTERM_BP_FAT	GO:0070887~cellular response to chemical stimulus	127	23.049	2.47508e-13	22324, 12475, 64095, 14172, 18414, 20190, 16906, 20306, 20305, 233079, 20303, 20308, 20307, 13040, 12721, 15951, 15950, 15200, 19217, 20375, 14825, 13349, 12514, 21825, 14289, 394430, 16477, 50930, 211770, 17392, 75766, 17869, 15139, 13836, 12702, 16164, 20750, 12505, 12608, 19225, 12700, 58203, 20254, 11647, 54608, 18712, 11846, 12772, 12776, 12981, 17874, 12983, 12363, 12984, 74041, 66650, 2363…	459	2607	17911	1.90095	1.35737e-09	3.15666e-11	4.75542e-10
GOTERM_BP_FAT	GO:0071310~cellular response to organic substance	102	18.5118	1.84918e-10	64095, 12475, 14172, 18414, 20190, 20306, 20305, 233079, 20303, 20308, 20307, 13040, 12721, 15951, 15950, 19217, 20375, 14825, 13349, 12514, 21825, 16477, 50930, 211770, 17392, 75766, 17869, 12702, 16164, 12505, 12608, 19225, 12700, 58203, 11647, 54608, 18712, 11846, 12772, 12776, 12981, 17874, 12983, 12363, 12984, 74041, 66650, 236312, 238377, 16453, 15116, 15117, 20288, 21938, 15258, 16819, 725…	459	2103	17911	1.89264	1.01427e-06	1.60996e-08	3.55339e-07
Annotation Cluster 3	Enrichment Score: 11.134841618003628
Category	Term	Count	%	PValue	Genes	List Total	Pop Hits	Pop Total	Fold Enrichment	Bonferroni	Benjamini	FDR
GOTERM_BP_FAT	GO:0050900~leukocyte migration	47	8.52995	9.64862e-23	22324, 64095, 11815, 57266, 14131, 15139, 77125, 12642, 20306, 20305, 233079, 20303, 20308, 20307, 20344, 20750, 56532, 18578, 12273, 12721, 17096, 20254, 12267, 11542, 16414, 12772, 20296, 14825, 21926, 20310, 27226, 14127, 17874, 12310, 21825, 12061, 14289, 20293, 16176, 16846, 11501, 55985, 16172, 50930, 20339, 20315, 20963	459	303	17911	6.05288	5.29227e-19	6.61533e-20	1.85408e-19
GOTERM_BP_FAT	GO:0060326~cell chemotaxis	42	7.6225	6.06174e-21	22324, 64095, 57266, 14172, 14131, 15139, 12642, 20306, 20305, 13836, 233079, 20209, 20303, 20308, 20307, 20750, 18578, 12273, 12721, 17096, 20254, 12267, 15200, 16414, 12772, 14825, 20296, 20310, 27226, 14127, 12310, 21825, 14289, 20293, 16176, 11501, 55985, 16172, 20210, 50930, 20315, 20963	459	261	17911	6.27937	3.32487e-17	2.55759e-18	1.16483e-17
GOTERM_BP_FAT	GO:0030595~leukocyte chemotaxis	36	6.53358	6.85319e-20	64095, 22324, 57266, 14131, 15139, 12642, 20306, 20305, 233079, 20303, 20308, 20307, 20750, 18578, 12273, 12721, 17096, 20254, 12267, 16414, 12772, 14825, 20296, 20310, 27226, 14127, 12310, 21825, 20293, 16176, 11501, 55985, 16172, 50930, 20315, 20963	459	196	17911	7.16727	3.75897e-16	2.50598e-17	1.31691e-16
GOTERM_BP_FAT	GO:0032103~positive regulation of response to external stimulus	37	6.71506	4.53132e-16	57266, 14172, 14131, 77125, 20306, 20305, 233079, 20303, 20308, 20307, 13040, 12273, 19225, 20254, 12267, 11541, 11542, 12774, 12772, 14825, 20296, 21926, 20310, 27226, 14127, 21825, 14125, 20293, 16176, 14129, 11501, 55985, 16172, 50930, 20315, 17082, 16193	459	270	17911	5.34743	2.43583e-12	9.74776e-14	8.54872e-13
GOTERM_BP_FAT	GO:0097529~myeloid leukocyte migration	29	5.26316	1.14808e-15	64095, 22324, 14131, 15139, 20306, 20305, 20303, 20308, 20307, 18578, 20750, 12273, 20254, 12267, 16414, 12772, 20296, 14825, 27226, 20310, 14127, 12310, 21825, 20293, 16176, 11501, 16172, 20315, 20963	459	163	17911	6.94253	6.08957e-12	2.17493e-13	2.13163e-12
GOTERM_BP_FAT	GO:0006935~chemotaxis	50	9.07441	9.11502e-15	64095, 22324, 14172, 14131, 20306, 20305, 233079, 20303, 20209, 58861, 20308, 20307, 18578, 12721, 12267, 15200, 14825, 27226, 21825, 14289, 16176, 16172, 55985, 50930, 20963, 57266, 22152, 15139, 12642, 13836, 20750, 12273, 14159, 17096, 20254, 94176, 20359, 12774, 16414, 13654, 12772, 20296, 12776, 20310, 14127, 12310, 20293, 11501, 20210, 20315	459	536	17911	3.64009	4.99345e-11	1.66445e-12	1.74971e-11
GOTERM_BP_FAT	GO:0042330~taxis	50	9.07441	1.05294e-14	64095, 22324, 14172, 14131, 20306, 20305, 233079, 20303, 20209, 58861, 20308, 20307, 18578, 12721, 12267, 15200, 14825, 27226, 21825, 14289, 16176, 16172, 55985, 50930, 20963, 57266, 22152, 15139, 12642, 13836, 20750, 12273, 14159, 17096, 20254, 94176, 20359, 12774, 16414, 13654, 12772, 20296, 12776, 20310, 14127, 12310, 20293, 11501, 20210, 20315	459	538	17911	3.62656	5.78509e-11	1.86617e-12	2.02727e-11
GOTERM_BP_FAT	GO:0016477~cell migration	79	14.3376	1.50381e-14	22324, 64095, 14172, 21930, 15116, 15117, 14131, 77125, 20745, 20306, 20305, 14585, 233079, 68588, 20303, 20209, 20308, 20344, 20307, 18578, 56532, 12721, 12267, 15200, 14825, 21926, 27226, 14289, 12061, 21825, 104943, 16176, 55985, 16172, 20339, 50930, 211770, 14726, 20963, 17392, 11815, 57266, 16975, 17869, 15139, 108911, 20361, 12642, 13836, 18826, 20750, 12273, 12505, 19225, 20698, 17096, 202…	459	1199	17911	2.57108	8.22092e-11	2.41795e-12	2.87992e-11
GOTERM_BP_FAT	GO:0051674~localization of cell	83	15.0635	1.12518e-13	22324, 64095, 14172, 21930, 15116, 15117, 14131, 77125, 22376, 20745, 20306, 20305, 14585, 233079, 68588, 20303, 20209, 20308, 20307, 20344, 18578, 56532, 12721, 227210, 12267, 15200, 14825, 21926, 27226, 14289, 12061, 21825, 104943, 16176, 55985, 16172, 20339, 50930, 211770, 14726, 20963, 17392, 11815, 57266, 16975, 17869, 15139, 108911, 21959, 20361, 12642, 13836, 18826, 20750, 12273, 12505, 19…	459	1348	17911	2.40268	6.16874e-10	1.58172e-11	2.16116e-10
GOTERM_BP_FAT	GO:0048870~cell motility	83	15.0635	1.12518e-13	22324, 64095, 14172, 21930, 15116, 15117, 14131, 77125, 22376, 20745, 20306, 20305, 14585, 233079, 68588, 20303, 20209, 20308, 20307, 20344, 18578, 56532, 12721, 227210, 12267, 15200, 14825, 21926, 27226, 14289, 12061, 21825, 104943, 16176, 55985, 16172, 20339, 50930, 211770, 14726, 20963, 17392, 11815, 57266, 16975, 17869, 15139, 108911, 21959, 20361, 12642, 13836, 18826, 20750, 12273, 12505, 19…	459	1348	17911	2.40268	6.16874e-10	1.58172e-11	2.16116e-10
GOTERM_BP_FAT	GO:0071621~granulocyte chemotaxis	22	3.99274	2.48694e-13	20254, 12267, 22324, 16414, 14131, 20296, 14825, 20306, 20310, 20305, 14127, 21825, 20303, 20293, 16176, 20308, 20307, 20750, 18578, 12273, 16172, 20963	459	106	17911	8.09886	1.36406e-09	3.10014e-11	4.77884e-10
GOTERM_BP_FAT	GO:0040011~locomotion	89	16.1525	2.78033e-13	22324, 64095, 14172, 21930, 15116, 15117, 14131, 77125, 22376, 20745, 20306, 20305, 14585, 233079, 68588, 20303, 20209, 58861, 20308, 20307, 20344, 18578, 56532, 12721, 227210, 12267, 15200, 14825, 21926, 27226, 14289, 12061, 21825, 104943, 16176, 55985, 16172, 20339, 50930, 211770, 14726, 20963, 17392, 11815, 57266, 22152, 16975, 17869, 15139, 108911, 21959, 20361, 12642, 13836, 18826, 20750, 12…	459	1529	17911	2.27138	1.52483e-09	3.31485e-11	5.34206e-10
GOTERM_BP_FAT	GO:0002685~regulation of leukocyte migration	27	4.90018	2.84857e-13	11815, 57266, 15139, 77125, 20306, 20303, 20344, 56532, 12273, 17096, 12267, 11542, 12772, 14825, 20296, 27226, 20310, 17874, 12061, 21825, 20293, 16176, 11501, 55985, 20339, 50930, 20315	459	172	17911	6.12551	1.56258e-09	3.32465e-11	5.47429e-10
GOTERM_BP_FAT	GO:0097530~granulocyte migration	23	4.17423	2.96336e-13	20254, 12267, 22324, 16414, 14131, 20296, 14825, 20306, 20310, 20305, 14127, 21825, 20303, 20293, 16176, 20308, 20307, 20750, 18578, 11501, 12273, 16172, 20963	459	119	17911	7.54203	1.62531e-09	3.38606e-11	5.69411e-10
GOTERM_BP_FAT	GO:0030593~neutrophil chemotaxis	19	3.44828	5.94816e-12	12267, 22324, 16414, 14131, 20296, 14825, 20306, 20310, 20305, 14127, 20303, 20293, 16176, 20308, 20307, 18578, 20750, 12273, 20963	459	87	17911	8.522	3.26255e-08	6.04176e-10	1.143e-08
GOTERM_BP_FAT	GO:1990266~neutrophil migration	20	3.62976	9.1113e-12	12267, 22324, 16414, 14131, 20296, 14825, 20306, 20310, 20305, 14127, 20303, 20293, 16176, 20308, 20307, 20750, 18578, 12273, 11501, 20963	459	101	17911	7.72709	4.99753e-08	9.08642e-10	1.75083e-08
GOTERM_BP_FAT	GO:0002687~positive regulation of leukocyte migration	21	3.81125	1.18495e-10	12267, 57266, 11542, 12772, 20296, 14825, 20306, 20310, 27226, 21825, 20303, 12061, 20293, 16176, 20344, 12273, 11501, 55985, 20339, 50930, 20315	459	130	17911	6.30352	6.49943e-07	1.06548e-08	2.277e-07
GOTERM_BP_FAT	GO:2000145~regulation of cell motility	53	9.61887	2.7928e-10	14172, 15116, 21930, 15117, 22376, 77125, 20306, 20303, 20344, 56532, 12721, 12267, 15200, 14825, 27226, 12061, 21825, 104943, 16176, 55985, 50930, 20339, 211770, 14726, 17392, 11815, 57266, 17869, 15139, 108911, 20361, 13836, 12273, 14159, 19225, 20698, 17096, 54608, 384009, 20613, 20359, 11542, 12774, 12772, 20296, 21857, 20310, 17874, 170942, 20293, 11501, 54672, 20315	459	782	17911	2.6447	1.53185e-06	2.32098e-08	5.36665e-07
GOTERM_BP_FAT	GO:0030335~positive regulation of cell migration	38	6.89655	3.29884e-10	57266, 14172, 21930, 15117, 17869, 20361, 20306, 20303, 20344, 12273, 12721, 19225, 20698, 17096, 12267, 384009, 15200, 20613, 20359, 11542, 12774, 12772, 14825, 20296, 20310, 27226, 21825, 12061, 104943, 20293, 16176, 11501, 55985, 50930, 20339, 20315, 14726, 17392	459	446	17911	3.32473	1.80941e-06	2.6609e-08	6.33906e-07
GOTERM_BP_FAT	GO:0030334~regulation of cell migration	51	9.2559	3.99826e-10	14172, 15116, 21930, 15117, 77125, 20306, 20303, 20344, 56532, 12721, 12267, 15200, 14825, 27226, 12061, 21825, 104943, 16176, 55985, 50930, 20339, 211770, 17392, 14726, 11815, 57266, 17869, 15139, 108911, 20361, 13836, 12273, 19225, 20698, 17096, 54608, 384009, 20613, 20359, 11542, 12774, 12772, 20296, 21857, 20310, 17874, 170942, 20293, 11501, 54672, 20315	459	742	17911	2.68209	2.19305e-06	3.13293e-08	7.68308e-07
GOTERM_BP_FAT	GO:0006928~movement of cell or subcellular component	88	15.971	4.14898e-10	22324, 64095, 14172, 21930, 15116, 15117, 14131, 77125, 22376, 20745, 20306, 20305, 14585, 233079, 68588, 20303, 20209, 72515, 20308, 20307, 20344, 18578, 56532, 12721, 227210, 12267, 15200, 14825, 21926, 27226, 14289, 12061, 21825, 104943, 16176, 55985, 16172, 20339, 50930, 211770, 14726, 20963, 17392, 11815, 57266, 22152, 16975, 17869, 15139, 108911, 21959, 20361, 12642, 17921, 13836, 18826, 20…	459	1724	17911	1.99183	2.27571e-06	3.16071e-08	7.97269e-07
GOTERM_BP_FAT	GO:0040012~regulation of locomotion	54	9.80036	4.89798e-10	14172, 15116, 21930, 15117, 22376, 77125, 20306, 20303, 20344, 56532, 12721, 12267, 15200, 14825, 27226, 12061, 21825, 104943, 16176, 55985, 50930, 20339, 211770, 14726, 17392, 11815, 57266, 17869, 15139, 108911, 20361, 13836, 12273, 14159, 19225, 20698, 17096, 20254, 54608, 384009, 20613, 20359, 11542, 12774, 12772, 20296, 21857, 20310, 17874, 170942, 20293, 11501, 54672, 20315	459	819	17911	2.57287	2.68654e-06	3.68019e-08	9.41197e-07
GOTERM_BP_FAT	GO:0040017~positive regulation of locomotion	39	7.07804	5.061e-10	57266, 14172, 21930, 15117, 17869, 20361, 20306, 20303, 20344, 12273, 12721, 19225, 20698, 17096, 20254, 12267, 384009, 15200, 20613, 20359, 11542, 12774, 12772, 14825, 20296, 20310, 27226, 21825, 12061, 104943, 20293, 16176, 11501, 55985, 50930, 20339, 20315, 14726, 17392	459	474	17911	3.21065	2.77596e-06	3.7513e-08	9.72524e-07
GOTERM_BP_FAT	GO:2000147~positive regulation of cell motility	38	6.89655	8.38443e-10	57266, 14172, 21930, 15117, 17869, 20361, 20306, 20303, 20344, 12273, 12721, 19225, 20698, 17096, 12267, 384009, 15200, 20613, 20359, 11542, 12774, 12772, 14825, 20296, 20310, 27226, 21825, 12061, 104943, 20293, 16176, 11501, 55985, 50930, 20339, 20315, 14726, 17392	459	461	17911	3.21655	4.59885e-06	5.89597e-08	1.61115e-06
GOTERM_BP_FAT	GO:0051270~regulation of cellular component movement	54	9.80036	1.55788e-09	14172, 15116, 21930, 15117, 22376, 77125, 20306, 20303, 20344, 56532, 18578, 12721, 12267, 15200, 14825, 27226, 12061, 21825, 104943, 16176, 55985, 20339, 50930, 211770, 14726, 17392, 11815, 57266, 17869, 15139, 108911, 20361, 13836, 12273, 14159, 19225, 20698, 17096, 54608, 384009, 20613, 20359, 11542, 12774, 12772, 20296, 21857, 20310, 17874, 170942, 20293, 11501, 54672, 20315	459	846	17911	2.49075	8.54493e-06	1.02951e-07	2.99363e-06
GOTERM_BP_FAT	GO:0051272~positive regulation of cellular component movement	38	6.89655	1.60216e-09	57266, 14172, 21930, 15117, 17869, 20361, 20306, 20303, 20344, 12273, 12721, 19225, 20698, 17096, 12267, 384009, 15200, 20613, 20359, 11542, 12774, 12772, 14825, 20296, 20310, 27226, 21825, 12061, 104943, 20293, 16176, 11501, 55985, 50930, 20339, 20315, 14726, 17392	459	472	17911	3.14158	8.78783e-06	1.04617e-07	3.07872e-06
GOTERM_BP_FAT	GO:0002688~regulation of leukocyte chemotaxis	18	3.26679	2.38947e-09	12267, 57266, 12772, 15139, 20296, 14825, 20306, 27226, 20310, 21825, 20303, 20293, 16176, 12273, 55985, 50930, 20315, 17096	459	109	17911	6.44396	1.31062e-05	1.48935e-07	4.59162e-06
GOTERM_BP_FAT	GO:0072676~lymphocyte migration	16	2.90381	3.06323e-09	11815, 57266, 12772, 20296, 12642, 20306, 20305, 20303, 20293, 20308, 20307, 56532, 11501, 55985, 50930, 20315	459	84	17911	7.43272	1.68017e-05	1.88784e-07	5.88631e-06
GOTERM_BP_FAT	GO:2000401~regulation of lymphocyte migration	12	2.17786	2.61031e-08	20306, 20303, 11815, 20293, 57266, 56532, 11501, 12772, 55985, 50930, 20296, 20315	459	48	17911	9.75545	0.000143165	1.26704e-06	5.01598e-05
GOTERM_MF_FAT	GO:0008009~chemokine activity	12	2.17786	3.18439e-08	20306, 20310, 20305, 20303, 20293, 57266, 20308, 20307, 55985, 14825, 20296, 20315	441	48	16866	9.56122	2.97736e-05	9.92465e-06	4.98814e-05
GOTERM_BP_FAT	GO:0002690~positive regulation of leukocyte chemotaxis	15	2.72232	4.79347e-08	12267, 57266, 12772, 20296, 14825, 20306, 27226, 20310, 20303, 21825, 16176, 12273, 55985, 50930, 20315	459	88	17911	6.65144	0.000262887	2.10337e-06	9.21114e-05
GOTERM_BP_FAT	GO:0050920~regulation of chemotaxis	21	3.81125	2.01349e-07	20254, 12267, 57266, 14172, 20359, 12772, 15139, 20296, 14825, 20306, 20310, 27226, 21825, 20303, 20293, 16176, 12273, 55985, 50930, 20315, 17096	459	199	17911	4.11788	0.00110379	7.72305e-06	0.000386913
GOTERM_BP_FAT	GO:0050921~positive regulation of chemotaxis	17	3.0853	2.67174e-07	20254, 12267, 57266, 14172, 12772, 20296, 14825, 20306, 27226, 20310, 20303, 21825, 16176, 12273, 55985, 50930, 20315	459	132	17911	5.02553	0.00146437	9.90163e-06	0.000513401
GOTERM_MF_FAT	GO:0042379~chemokine receptor binding	12	2.17786	3.64378e-07	20306, 20310, 20305, 20303, 20293, 57266, 20308, 20307, 55985, 14825, 20296, 20315	441	60	16866	7.64898	0.000340636	8.51698e-05	0.000570773
GOTERM_BP_FAT	GO:1901623~regulation of lymphocyte chemotaxis	8	1.45191	2.94738e-06	20306, 20303, 20293, 57266, 12772, 55985, 50930, 20296	459	26	17911	12.0067	0.0160364	8.33284e-05	0.00566354
Annotation Cluster 4	Enrichment Score: 10.81931209171119
Category	Term	Count	%	PValue	Genes	List Total	Pop Hits	Pop Total	Fold Enrichment	Bonferroni	Benjamini	FDR
GOTERM_BP_FAT	GO:0006952~defense response	125	22.686	6.37335e-34	22324, 12475, 70045, 19288, 77125, 20306, 20305, 243262, 12523, 233079, 20303, 244237, 20308, 20307, 13040, 320100, 12721, 19217, 14825, 74732, 13349, 52033, 21825, 14289, 18636, 67486, 224109, 72042, 17869, 15139, 20361, 13836, 12702, 56619, 20750, 12505, 12608, 14159, 19225, 58203, 240913, 13610, 14087, 11541, 11542, 21897, 12774, 12772, 20568, 75234, 54483, 17874, 12363, 16453, 21930, 16643, 1…	459	1481	17911	3.29353	3.49579e-30	1.74789e-30	1.22471e-30
GOTERM_BP_FAT	GO:0009605~response to external stimulus	143	25.9528	3.7142e-25	22324, 12475, 64095, 50790, 56193, 14172, 70045, 19288, 77125, 20306, 20305, 243262, 12523, 233079, 20303, 244237, 20308, 13040, 20307, 320100, 12721, 20893, 15200, 19217, 14283, 14825, 52033, 14289, 21825, 16477, 67486, 224109, 50930, 211770, 14726, 12457, 22152, 72042, 17869, 15139, 20361, 13836, 12702, 56619, 20750, 12505, 12608, 14159, 19225, 58203, 240913, 20254, 11647, 14087, 18712, 20359, …	459	2301	17911	2.42508	2.03724e-21	4.07448e-22	7.13722e-22
GOTERM_BP_FAT	GO:0009607~response to biotic stimulus	74	13.4301	2.10643e-14	12475, 56200, 70045, 19288, 77125, 14130, 21938, 72512, 16819, 12051, 12523, 243262, 21679, 244237, 246728, 18578, 110794, 320100, 23962, 19217, 14825, 231507, 21926, 12061, 16176, 16477, 67486, 16172, 55985, 224109, 17952, 211770, 78929, 20963, 246730, 12457, 22695, 53314, 381319, 72042, 17869, 14528, 213002, 15162, 13836, 76933, 66107, 56619, 12273, 12608, 214763, 17969, 19225, 58203, 17096, 24…	459	1084	17911	2.66385	1.15702e-10	3.3058e-12	4.05342e-11
GOTERM_BP_FAT	GO:0051707~response to other organism	70	12.7042	1.36761e-13	12475, 56200, 70045, 19288, 77125, 14130, 21938, 16819, 12051, 72512, 243262, 21679, 244237, 246728, 18578, 110794, 320100, 23962, 19217, 14825, 231507, 21926, 12061, 16176, 16477, 67486, 16172, 55985, 224109, 17952, 211770, 78929, 20963, 246730, 12457, 22695, 53314, 381319, 72042, 14528, 15162, 13836, 76933, 66107, 56619, 12273, 12608, 214763, 17969, 19225, 58203, 17096, 240913, 11647, 27056, 21…	459	1027	17911	2.65971	7.50235e-10	1.87559e-11	2.62834e-10
GOTERM_BP_FAT	GO:0043207~response to external biotic stimulus	70	12.7042	1.4259e-13	12475, 56200, 70045, 19288, 77125, 14130, 21938, 16819, 12051, 72512, 243262, 21679, 244237, 246728, 18578, 110794, 320100, 23962, 19217, 14825, 231507, 21926, 12061, 16176, 16477, 67486, 16172, 55985, 224109, 17952, 211770, 78929, 20963, 246730, 12457, 22695, 53314, 381319, 72042, 14528, 15162, 13836, 76933, 66107, 56619, 12273, 12608, 214763, 17969, 19225, 58203, 17096, 240913, 11647, 27056, 21…	459	1028	17911	2.65713	7.81901e-10	1.90707e-11	2.73925e-10
GOTERM_BP_FAT	GO:0009617~response to bacterium	50	9.07441	4.00332e-11	12475, 12457, 22695, 14528, 15162, 70045, 21938, 14130, 16819, 12051, 13836, 244237, 66107, 56619, 18578, 110794, 12273, 320100, 12608, 17969, 19225, 17096, 240913, 11647, 27056, 19217, 21897, 11846, 20296, 14825, 66898, 231507, 21926, 20568, 12981, 20310, 17874, 14127, 12061, 20293, 16176, 14129, 56722, 16477, 55985, 17952, 211770, 20963, 216161, 16193	459	672	17911	2.90341	2.19582e-07	3.7859e-09	7.6928e-08
GOTERM_BP_FAT	GO:0002237~response to molecule of bacterial origin	37	6.71506	1.59114e-10	12475, 12457, 22695, 14528, 21938, 14130, 16819, 66107, 244237, 110794, 18578, 320100, 12273, 12608, 19225, 17096, 11647, 27056, 19217, 21897, 11846, 14825, 20296, 21926, 20568, 20310, 12981, 17874, 12061, 20293, 16176, 56722, 16477, 55985, 211770, 216161, 16193	459	414	17911	3.48745	8.72738e-07	1.40764e-08	3.05754e-07
GOTERM_BP_FAT	GO:0032496~response to lipopolysaccharide	34	6.1706	3.55447e-09	12475, 12457, 22695, 14528, 21938, 16819, 66107, 244237, 110794, 18578, 320100, 12273, 12608, 19225, 17096, 11647, 19217, 11846, 14825, 20296, 21926, 20568, 20310, 12981, 17874, 12061, 20293, 16176, 56722, 16477, 55985, 211770, 216161, 16193	459	400	17911	3.31685	1.94961e-05	2.11916e-07	6.83029e-06
GOTERM_BP_FAT	GO:0071216~cellular response to biotic stimulus	23	4.17423	1.35862e-06	12475, 22695, 21897, 11846, 20296, 21926, 21938, 14130, 20310, 12981, 16819, 17874, 20293, 16176, 110794, 18578, 56722, 12608, 211770, 20963, 216161, 17096, 16193	459	265	17911	3.3868	0.00742437	4.3325e-05	0.00261071
GOTERM_BP_FAT	GO:0071219~cellular response to molecule of bacterial origin	22	3.99274	1.41697e-06	12475, 22695, 21897, 11846, 20296, 21926, 21938, 14130, 20310, 12981, 16819, 17874, 20293, 16176, 110794, 18578, 56722, 12608, 211770, 216161, 17096, 16193	459	245	17911	3.504	0.00774199	4.49245e-05	0.00272283
GOTERM_BP_FAT	GO:0071222~cellular response to lipopolysaccharide	20	3.62976	1.17149e-05	12475, 22695, 11846, 20296, 21926, 21938, 20310, 12981, 16819, 17874, 20293, 16176, 110794, 18578, 56722, 12608, 211770, 216161, 17096, 16193	459	237	17911	3.29298	0.0622359	0.000273396	0.0225091
GOTERM_BP_FAT	GO:0033993~response to lipid	48	8.71143	3.35914e-05	15566, 12475, 12457, 22695, 16975, 17869, 14528, 21938, 16819, 233079, 66107, 244237, 11611, 110794, 20750, 18578, 320100, 12273, 12608, 19225, 12394, 17096, 11647, 54608, 18712, 19217, 12774, 14283, 11846, 20296, 14825, 21926, 20568, 20310, 12981, 17874, 21825, 12061, 20293, 16176, 14129, 16846, 56722, 16477, 55985, 211770, 216161, 16193	459	991	17911	1.89006	0.168274	0.000679666	0.0645297
GOTERM_BP_FAT	GO:1901701~cellular response to oxygen-containing compound	44	7.98548	0.00198928	12475, 19267, 22695, 16975, 17869, 21938, 20306, 16819, 233079, 12702, 110794, 18578, 12608, 19225, 12700, 17096, 15170, 21853, 18712, 19217, 20375, 11846, 20425, 20296, 66898, 21926, 20310, 12981, 11622, 17874, 21825, 17069, 12363, 20293, 16176, 74041, 16846, 56722, 211770, 17392, 216161, 12534, 16193, 238377	459	1063	17911	1.6152	0.999982	0.0230676	3.75414
GOTERM_BP_FAT	GO:0071396~cellular response to lipid	26	4.71869	0.0102039	12475, 54608, 22695, 18712, 16975, 17869, 11846, 20296, 21926, 21938, 20310, 12981, 16819, 17874, 233079, 20293, 16176, 110794, 18578, 16846, 56722, 12608, 211770, 216161, 17096, 16193	459	592	17911	1.71379	1	0.0893569	17.8881
Annotation Cluster 5	Enrichment Score: 9.24326722108818
Category	Term	Count	%	PValue	Genes	List Total	Pop Hits	Pop Total	Fold Enrichment	Bonferroni	Benjamini	FDR
GOTERM_BP_FAT	GO:0042127~regulation of cell proliferation	90	16.3339	5.59558e-12	14172, 18414, 15117, 21938, 14130, 15258, 68588, 244237, 56532, 320100, 12721, 71690, 12267, 15200, 19217, 58250, 14283, 14825, 231507, 21926, 11622, 21825, 96875, 56708, 16331, 16176, 16477, 328365, 55985, 237256, 211770, 17357, 20963, 12398, 22402, 22695, 11815, 77411, 434215, 110109, 17869, 15162, 20556, 20419, 11799, 16878, 13874, 66143, 18148, 216858, 66953, 21816, 12273, 12505, 12608, 14159…	459	1642	17911	2.13883	3.06921e-08	5.79095e-10	1.07526e-08
GOTERM_BP_FAT	GO:0008283~cell proliferation	97	17.6044	1.7069e-11	14172, 18414, 77125, 108961, 56532, 12721, 71690, 15200, 14283, 14825, 21825, 96875, 16331, 16477, 67486, 211770, 14726, 22402, 110109, 434215, 17869, 20556, 12235, 13836, 16878, 66143, 21816, 12505, 12608, 19225, 20254, 18712, 11541, 12774, 11846, 12772, 170786, 12981, 17874, 30877, 30878, 16156, 17279, 16453, 15117, 14130, 21938, 15258, 60530, 68588, 12267, 231507, 66197, 21926, 11622, 56708, 1…	459	1874	17911	2.0198	9.36235e-08	1.64252e-09	3.27999e-08
GOTERM_BP_FAT	GO:0008284~positive regulation of cell proliferation	50	9.07441	1.9505e-06	14172, 18414, 15117, 15258, 68588, 12721, 71690, 12267, 15200, 14825, 21926, 231507, 21825, 56708, 16176, 328365, 20963, 17357, 22402, 77411, 110109, 17869, 15162, 13874, 16878, 18148, 21816, 12273, 19225, 20698, 17096, 20254, 15170, 11541, 11846, 12772, 20296, 21857, 18755, 12981, 17874, 18049, 30878, 16846, 15368, 16156, 20315, 12534, 16453, 16193	459	943	17911	2.06902	0.0106415	6.04416e-05	0.00374801
Annotation Cluster 6	Enrichment Score: 7.456049874014373
Category	Term	Count	%	PValue	Genes	List Total	Pop Hits	Pop Total	Fold Enrichment	Bonferroni	Benjamini	FDR
GOTERM_BP_FAT	GO:0002252~immune effector process	63	11.4338	3.48025e-16	22324, 26909, 16643, 14131, 19288, 22376, 14130, 77125, 12051, 72512, 12523, 243262, 233079, 21679, 246728, 56532, 16182, 23962, 12721, 80782, 74732, 14825, 21926, 56708, 16331, 56743, 18636, 67486, 78929, 20963, 246730, 53314, 15139, 20361, 18826, 56619, 12608, 214763, 14159, 17969, 54123, 58203, 17096, 15170, 27056, 11541, 94176, 11542, 12772, 20296, 75234, 77777, 14127, 17874, 14125, 14129, 16…	459	755	17911	3.25612	1.82687e-12	7.61613e-14	6.43929e-13
GOTERM_BP_FAT	GO:0050776~regulation of immune response	54	9.80036	1.0998e-14	22324, 12475, 14131, 22376, 14130, 77125, 72512, 12523, 233079, 56532, 18578, 80782, 12267, 107321, 21926, 14289, 56708, 16331, 56743, 18636, 67486, 20963, 67742, 15139, 20361, 13874, 56619, 12505, 12273, 214763, 14159, 54123, 74039, 58203, 17096, 15170, 11541, 11542, 21897, 12772, 18755, 77777, 14127, 17874, 14125, 12047, 14129, 16846, 11501, 15368, 16190, 17082, 16453, 16193	459	620	17911	3.39867	6.02868e-11	1.88394e-12	2.11164e-11
GOTERM_BP_FAT	GO:0002443~leukocyte mediated immunity	39	7.07804	1.1584e-14	22324, 26909, 53314, 16643, 14131, 15139, 22376, 14130, 12051, 12523, 56532, 12721, 80782, 14159, 17969, 54123, 17096, 15170, 11541, 11542, 12772, 14825, 74732, 21926, 75234, 77777, 14127, 17874, 14125, 56708, 16331, 14129, 56743, 16846, 15368, 16190, 20963, 16193, 16453	459	334	17911	4.55644	6.33316e-11	1.91913e-12	2.21823e-11
GOTERM_BP_FAT	GO:0002703~regulation of leukocyte mediated immunity	26	4.71869	1.19167e-11	22324, 14131, 22376, 14130, 12523, 56532, 14159, 80782, 17096, 15170, 11541, 11542, 12772, 14825, 21926, 77777, 14127, 14125, 56708, 14129, 16846, 15368, 16190, 20963, 16193, 16453	459	186	17911	5.45466	6.5363e-08	1.1672e-09	2.28992e-08
GOTERM_BP_FAT	GO:0002250~adaptive immune response	35	6.35209	5.19106e-10	26909, 53314, 67742, 14131, 15139, 22376, 77125, 14130, 12051, 12523, 13040, 56532, 16182, 12505, 54123, 17096, 12267, 15170, 12772, 74732, 21926, 75234, 14127, 17874, 14125, 56708, 16331, 14129, 56743, 16190, 14728, 17082, 20963, 16193, 16453	459	391	17911	3.493	2.84729e-06	3.79639e-08	9.97516e-07
GOTERM_BP_FAT	GO:0002366~leukocyte activation involved in immune response	27	4.90018	7.0969e-10	26909, 53314, 77125, 12051, 12523, 18826, 56619, 16182, 12721, 14159, 17096, 94176, 11541, 11542, 12772, 74732, 14127, 14125, 56708, 56743, 15368, 16848, 16190, 216161, 20963, 16193, 16453	459	242	17911	4.35367	3.89264e-06	5.05539e-08	1.36374e-06
GOTERM_BP_FAT	GO:0002263~cell activation involved in immune response	27	4.90018	8.46564e-10	26909, 53314, 77125, 12051, 12523, 18826, 56619, 16182, 12721, 14159, 17096, 94176, 11541, 11542, 12772, 74732, 14127, 14125, 56708, 56743, 15368, 16848, 16190, 216161, 20963, 16193, 16453	459	244	17911	4.31798	4.64339e-06	5.87773e-08	1.62676e-06
GOTERM_BP_FAT	GO:0002699~positive regulation of immune effector process	23	4.17423	1.99931e-09	22324, 11541, 11542, 14131, 12772, 20296, 14825, 21926, 20361, 77125, 77777, 12523, 14127, 233079, 14125, 56708, 14129, 15368, 16190, 14159, 20963, 17096, 16193	459	184	17911	4.87772	1.09662e-05	1.29014e-07	3.84188e-06
GOTERM_BP_FAT	GO:0002449~lymphocyte mediated immunity	27	4.90018	3.30234e-09	26909, 22324, 53314, 16643, 14131, 15139, 22376, 14130, 12051, 56532, 12721, 80782, 54123, 15170, 74732, 21926, 75234, 77777, 17874, 14127, 14125, 56708, 16331, 14129, 16846, 16190, 16193	459	260	17911	4.05226	1.81132e-05	1.99047e-07	6.34578e-06
GOTERM_BP_FAT	GO:0002460~adaptive immune response based on somatic recombination of immune receptors built from immunoglobulin superfamily domains	26	4.71869	3.88339e-08	26909, 53314, 14131, 15139, 14130, 22376, 77125, 12051, 56532, 16182, 54123, 12267, 15170, 12772, 74732, 21926, 17874, 14127, 14125, 56708, 16331, 14129, 16190, 17082, 16193, 16453	459	273	17911	3.71636	0.000212981	1.82055e-06	7.46234e-05
GOTERM_BP_FAT	GO:0002697~regulation of immune effector process	33	5.98911	4.33238e-08	22324, 14131, 20361, 22376, 77125, 14130, 72512, 12523, 233079, 21679, 56532, 214763, 14159, 80782, 17096, 15170, 11541, 11542, 12772, 14825, 20296, 21926, 77777, 14127, 14125, 56708, 14129, 16846, 15368, 16190, 20963, 16193, 16453	459	421	17911	3.05871	0.000237603	1.98026e-06	8.32512e-05
GOTERM_BP_FAT	GO:0002819~regulation of adaptive immune response	19	3.44828	1.1357e-07	15170, 67742, 14131, 12772, 21926, 77125, 22376, 14130, 14127, 14125, 56708, 14129, 56532, 12505, 16190, 54123, 17082, 16453, 16193	459	157	17911	4.72238	0.00062274	4.58039e-06	0.000218237
GOTERM_BP_FAT	GO:0016064~immunoglobulin mediated immune response	16	2.90381	2.12213e-06	12051, 26909, 15170, 14127, 17874, 53314, 14125, 56708, 16331, 14129, 14131, 15139, 16190, 54123, 21926, 14130	459	136	17911	4.5908	0.0115724	6.43067e-05	0.00407781
GOTERM_BP_FAT	GO:0019724~B cell mediated immunity	16	2.90381	2.55186e-06	12051, 26909, 15170, 14127, 17874, 53314, 14125, 56708, 16331, 14129, 14131, 15139, 16190, 54123, 21926, 14130	459	138	17911	4.52427	0.0138995	7.40554e-05	0.00490356
GOTERM_BP_FAT	GO:0002822~regulation of adaptive immune response based on somatic recombination of immune receptors built from immunoglobulin superfamily domains	16	2.90381	4.73674e-06	15170, 14131, 12772, 21926, 77125, 22376, 14130, 14127, 14125, 56708, 14129, 56532, 16190, 17082, 16453, 16193	459	145	17911	4.30585	0.0256465	0.000127977	0.00910174
GOTERM_BP_FAT	GO:0002706~regulation of lymphocyte mediated immunity	15	2.72232	1.70179e-05	15170, 22324, 14131, 21926, 22376, 14130, 77777, 14127, 14125, 56708, 14129, 16846, 56532, 80782, 16193	459	142	17911	4.12202	0.08912	0.000379375	0.0326966
GOTERM_BP_FAT	GO:0002889~regulation of immunoglobulin mediated immune response	8	1.45191	0.000428069	15170, 14127, 14125, 56708, 14129, 14131, 21926, 14130	459	54	17911	5.78101	0.904484	0.00632708	0.819379
GOTERM_BP_FAT	GO:0002712~regulation of B cell mediated immunity	8	1.45191	0.000428069	15170, 14127, 14125, 56708, 14129, 14131, 21926, 14130	459	54	17911	5.78101	0.904484	0.00632708	0.819379
GOTERM_BP_FAT	GO:0002861~regulation of inflammatory response to antigenic stimulus	6	1.08893	0.00140542	14127, 14125, 14129, 14131, 21926, 14130	459	33	17911	7.09487	0.999554	0.0171476	2.66638
GOTERM_BP_FAT	GO:0002891~positive regulation of immunoglobulin mediated immune response	6	1.08893	0.00336619	14127, 14125, 56708, 14129, 14131, 21926	459	40	17911	5.85327	1	0.0356832	6.27394
GOTERM_BP_FAT	GO:0002714~positive regulation of B cell mediated immunity	6	1.08893	0.00336619	14127, 14125, 56708, 14129, 14131, 21926	459	40	17911	5.85327	1	0.0356832	6.27394
Annotation Cluster 7	Enrichment Score: 7.163292339524363
Category	Term	Count	%	PValue	Genes	List Total	Pop Hits	Pop Total	Fold Enrichment	Bonferroni	Benjamini	FDR
GOTERM_BP_FAT	GO:0032642~regulation of chemokine production	15	2.72232	6.7761e-09	11815, 11541, 15139, 13349, 21926, 77125, 17874, 13836, 12523, 54483, 233079, 16176, 16190, 17082, 16193	459	76	17911	7.70167	3.71662e-05	3.75423e-07	1.3021e-05
GOTERM_BP_FAT	GO:0032602~chemokine production	14	2.54083	5.04574e-08	11815, 11541, 15139, 21926, 77125, 17874, 13836, 12523, 54483, 233079, 16176, 16190, 17082, 16193	459	75	17911	7.28407	0.000276721	2.1965e-06	9.69592e-05
GOTERM_BP_FAT	GO:0032722~positive regulation of chemokine production	11	1.99637	9.46713e-07	12523, 17874, 233079, 16176, 11541, 15139, 16190, 21926, 77125, 17082, 16193	459	54	17911	7.94888	0.00517926	3.20533e-05	0.00181919
Annotation Cluster 8	Enrichment Score: 7.061131698135517
Category	Term	Count	%	PValue	Genes	List Total	Pop Hits	Pop Total	Fold Enrichment	Bonferroni	Benjamini	FDR
GOTERM_BP_FAT	GO:0001816~cytokine production	66	11.9782	9.00361e-23	12475, 14131, 94092, 77125, 14130, 12051, 72512, 12523, 233079, 20303, 637515, 56532, 18578, 110794, 16182, 55991, 12267, 13349, 21926, 16178, 21825, 96875, 16176, 16331, 67486, 16172, 20963, 22695, 53314, 11815, 434215, 15139, 20361, 13836, 13874, 56619, 232414, 12273, 12608, 19225, 54123, 74039, 12394, 20698, 17096, 13610, 11541, 21897, 12774, 12772, 20296, 75234, 77777, 12981, 17874, 14127, 54…	459	616	17911	4.18091	4.93848e-19	7.05497e-20	1.73014e-19
GOTERM_BP_FAT	GO:0001817~regulation of cytokine production	63	11.4338	1.13241e-22	12475, 14131, 94092, 77125, 14130, 12051, 72512, 12523, 233079, 20303, 56532, 18578, 16182, 55991, 12267, 13349, 21926, 16178, 21825, 96875, 16176, 16331, 67486, 16172, 20963, 22695, 11815, 434215, 15139, 20361, 13836, 13874, 56619, 232414, 12273, 12608, 19225, 54123, 74039, 12394, 20698, 17096, 13610, 11541, 21897, 12774, 12772, 20296, 77777, 12981, 17874, 14127, 54483, 14125, 12363, 16846, 5672…	459	564	17911	4.35882	6.21127e-19	6.90141e-20	2.17604e-19
GOTERM_BP_FAT	GO:0001819~positive regulation of cytokine production	46	8.34846	2.4861e-18	12475, 14131, 15139, 94092, 20361, 77125, 12051, 72512, 12523, 13874, 233079, 20303, 56619, 232414, 18578, 16182, 12273, 12608, 19225, 54123, 74039, 12394, 55991, 12267, 11541, 21897, 12774, 12772, 20296, 21926, 77777, 12981, 14127, 17874, 21825, 14125, 12363, 16176, 16846, 11501, 67486, 16190, 16172, 17082, 20963, 16193	459	371	17911	4.83828	1.36363e-14	8.02133e-16	4.7773e-15
GOTERM_BP_FAT	GO:0051240~positive regulation of multicellular organismal process	94	17.0599	2.34807e-14	15566, 12475, 56193, 65255, 14172, 15117, 14131, 94092, 69219, 77125, 15258, 72512, 12051, 12523, 233079, 68588, 21679, 20303, 80885, 58861, 15423, 20344, 18578, 16182, 14239, 55991, 12267, 15951, 15200, 14825, 13803, 21926, 21825, 17129, 56708, 16331, 16176, 67486, 16172, 211770, 14726, 20963, 22402, 75766, 16975, 17869, 15139, 20361, 16878, 13874, 56619, 216858, 232414, 20750, 12273, 12608, 141…	459	1596	17911	2.29828	1.2849e-10	3.56914e-12	4.50195e-11
GOTERM_BP_FAT	GO:0050707~regulation of cytokine secretion	22	3.99274	1.05711e-09	12475, 434215, 21897, 12774, 15139, 94092, 21926, 77125, 16178, 12523, 233079, 12363, 56619, 16176, 232414, 16172, 16190, 20963, 17082, 55991, 17096, 16193	459	162	17911	5.29925	5.79824e-06	7.15835e-08	2.03135e-06
GOTERM_BP_FAT	GO:0050663~cytokine secretion	23	4.17423	1.06076e-09	12475, 434215, 12774, 15139, 94092, 21926, 77125, 75234, 16178, 12523, 233079, 12363, 56619, 16176, 16846, 232414, 16190, 16172, 20963, 17082, 55991, 17096, 16193	459	178	17911	5.04214	5.81826e-06	7.09545e-08	2.03836e-06
GOTERM_BP_FAT	GO:0032940~secretion by cell	56	10.1633	6.93773e-09	15566, 12475, 56193, 14131, 94092, 77125, 21928, 12523, 233079, 80885, 75909, 12721, 55991, 74732, 21926, 16178, 17069, 56708, 16176, 56743, 18111, 16172, 20963, 434215, 15139, 15162, 171180, 11799, 16878, 56619, 232414, 14159, 12394, 20698, 320790, 17096, 11541, 381677, 11542, 21897, 12774, 12772, 75234, 14127, 14125, 18049, 12363, 30878, 16846, 15368, 16190, 20315, 16156, 17082, 16193, 238377	459	935	17911	2.33713	3.80527e-05	3.80534e-07	1.33316e-05
GOTERM_BP_FAT	GO:0046903~secretion	61	11.0708	9.67025e-09	15566, 12475, 56193, 14131, 94092, 77125, 21928, 12523, 233079, 80885, 75909, 12721, 55991, 11905, 19116, 74732, 21926, 16178, 17069, 56708, 16176, 56743, 18111, 16172, 20963, 434215, 17869, 15139, 15162, 171180, 11799, 16878, 56619, 11611, 232414, 14159, 12394, 20698, 320790, 17096, 11541, 381677, 11542, 21897, 12774, 12772, 75234, 12981, 14127, 14125, 18049, 12363, 30878, 16846, 15368, 16190, 1…	459	1076	17911	2.2122	5.30399e-05	5.20013e-07	1.85824e-05
GOTERM_BP_FAT	GO:0050715~positive regulation of cytokine secretion	17	3.0853	2.57819e-08	12475, 12774, 15139, 94092, 21926, 77125, 12523, 233079, 12363, 56619, 16176, 232414, 16172, 16190, 20963, 17082, 55991	459	112	17911	5.92295	0.000141404	1.26262e-06	4.95427e-05
GOTERM_BP_FAT	GO:1903530~regulation of secretion by cell	45	8.16697	3.66163e-08	15566, 12475, 434215, 15139, 94092, 171180, 77125, 11799, 12523, 233079, 16878, 80885, 56619, 232414, 14159, 12394, 20698, 320790, 17096, 55991, 11541, 11542, 21897, 12774, 12772, 21926, 16178, 14127, 14125, 18049, 12363, 56708, 16176, 30878, 18111, 16846, 15368, 16190, 16172, 20315, 16156, 17082, 20963, 238377, 16193	459	699	17911	2.51213	0.00020082	1.73138e-06	7.0362e-05
GOTERM_BP_FAT	GO:1903532~positive regulation of secretion by cell	32	5.80762	4.05495e-08	12475, 15139, 94092, 77125, 12523, 233079, 16878, 80885, 56619, 232414, 12394, 20698, 55991, 11541, 11542, 12774, 21926, 14127, 14125, 12363, 56708, 16176, 30878, 18111, 16846, 16172, 16190, 20315, 20963, 17082, 16193, 238377	459	398	17911	3.13743	0.000222389	1.86902e-06	7.792e-05
GOTERM_BP_FAT	GO:0051047~positive regulation of secretion	32	5.80762	1.96807e-07	12475, 15139, 94092, 77125, 12523, 233079, 16878, 80885, 56619, 232414, 12394, 20698, 55991, 11541, 11542, 12774, 21926, 14127, 14125, 12363, 56708, 16176, 30878, 18111, 16846, 16172, 16190, 20315, 20963, 17082, 16193, 238377	459	427	17911	2.92435	0.0010789	7.60199e-06	0.000378185
GOTERM_BP_FAT	GO:0051046~regulation of secretion	45	8.16697	2.79724e-07	15566, 12475, 434215, 15139, 94092, 171180, 77125, 11799, 12523, 233079, 16878, 80885, 56619, 232414, 14159, 12394, 20698, 320790, 17096, 55991, 11541, 11542, 21897, 12774, 12772, 21926, 16178, 14127, 14125, 18049, 12363, 56708, 16176, 30878, 18111, 16846, 15368, 16190, 16172, 20315, 16156, 17082, 20963, 238377, 16193	459	751	17911	2.33819	0.00153311	1.02972e-05	0.000537518
GOTERM_BP_FAT	GO:0051049~regulation of transport	80	14.5191	2.07928e-06	15566, 12475, 64095, 14131, 94092, 19288, 77125, 14130, 72512, 12051, 12523, 233079, 20303, 80885, 13040, 18578, 16182, 12721, 55991, 72828, 14825, 21926, 16178, 12061, 21825, 217826, 56708, 16176, 18111, 16172, 20339, 50930, 20963, 11813, 11815, 434215, 17869, 15139, 69810, 15162, 171180, 11799, 16878, 18826, 56619, 67149, 232414, 14159, 19225, 12394, 20698, 320790, 17096, 15170, 94176, 11541, 1…	459	1828	17911	1.70774	0.0113401	6.33583e-05	0.00399547
GOTERM_BP_FAT	GO:0050714~positive regulation of protein secretion	21	3.81125	4.6676e-06	12475, 12774, 15139, 94092, 21926, 77125, 12523, 233079, 80885, 12363, 56619, 16176, 18111, 232414, 16172, 16190, 20963, 17082, 55991, 238377, 16193	459	243	17911	3.37225	0.0252769	0.000126734	0.0089689
GOTERM_BP_FAT	GO:0051050~positive regulation of transport	51	9.2559	5.08747e-06	12475, 14131, 94092, 19288, 14130, 77125, 72512, 12523, 233079, 80885, 20303, 13040, 16182, 55991, 14825, 21926, 12061, 56708, 16176, 18111, 16172, 50930, 20339, 20963, 69810, 15139, 16878, 56619, 232414, 19225, 12394, 20698, 11541, 94176, 11542, 12774, 20296, 14127, 14125, 12363, 20293, 30878, 14129, 16846, 16190, 20315, 17082, 12534, 16453, 16193, 238377	459	1005	17911	1.98021	0.0275191	0.000136112	0.00977565
GOTERM_BP_FAT	GO:0050708~regulation of protein secretion	27	4.90018	5.38172e-05	12475, 434215, 15139, 94092, 77125, 12523, 11799, 233079, 80885, 56619, 232414, 55991, 17096, 21897, 12774, 21926, 16178, 12363, 16176, 18111, 16846, 16172, 16190, 20963, 17082, 16193, 238377	459	433	17911	2.43323	0.255614	0.00105371	0.103365
GOTERM_BP_FAT	GO:0051222~positive regulation of protein transport	29	5.26316	6.05495e-05	12475, 15139, 94092, 77125, 72512, 12523, 233079, 80885, 56619, 232414, 16182, 19225, 20698, 55991, 12774, 20296, 21926, 12363, 16176, 18111, 16846, 16172, 16190, 50930, 12534, 17082, 20963, 16193, 238377	459	487	17911	2.32368	0.282602	0.00117289	0.116288
GOTERM_BP_FAT	GO:0009306~protein secretion	30	5.44465	6.08066e-05	12475, 56193, 434215, 15139, 94092, 77125, 12523, 11799, 233079, 80885, 56619, 232414, 55991, 17096, 381677, 21897, 12774, 21926, 75234, 16178, 12363, 16176, 18111, 16846, 16172, 16190, 17082, 20963, 16193, 238377	459	513	17911	2.28198	0.283613	0.00117373	0.116782
GOTERM_BP_FAT	GO:1904951~positive regulation of establishment of protein localization	30	5.44465	8.23597e-05	12475, 15139, 94092, 77125, 72512, 12523, 13836, 233079, 80885, 56619, 232414, 16182, 19225, 20698, 55991, 12774, 20296, 21926, 12363, 16176, 18111, 16846, 16172, 16190, 50930, 17082, 12534, 20963, 16193, 238377	459	522	17911	2.24263	0.363494	0.00153542	0.158144
GOTERM_BP_FAT	GO:0051223~regulation of protein transport	38	6.89655	0.000264227	12475, 11815, 434215, 15139, 94092, 77125, 12051, 72512, 11799, 12523, 233079, 80885, 18826, 56619, 232414, 16182, 19225, 20698, 55991, 17096, 21897, 12774, 20296, 21926, 16178, 12363, 16176, 18111, 16846, 56722, 16190, 16172, 50930, 17082, 12534, 20963, 16193, 238377	459	784	17911	1.89136	0.765307	0.00414462	0.50652
GOTERM_BP_FAT	GO:0032880~regulation of protein localization	45	8.16697	0.000322965	12475, 11815, 434215, 15139, 94092, 67849, 77125, 12051, 72512, 11799, 12523, 13836, 233079, 16878, 12447, 80885, 18826, 56619, 18148, 232414, 16182, 19225, 20698, 17096, 55991, 21897, 12774, 20296, 21926, 16178, 30877, 12363, 14570, 16176, 18111, 16846, 56722, 16190, 16172, 50930, 17082, 12534, 20963, 238377, 16193	459	1000	17911	1.75598	0.829965	0.00488238	0.618789
GOTERM_BP_FAT	GO:0070201~regulation of establishment of protein localization	39	7.07804	0.000485629	12475, 11815, 434215, 15139, 94092, 77125, 12051, 72512, 11799, 12523, 13836, 233079, 80885, 18826, 56619, 232414, 16182, 19225, 20698, 55991, 17096, 21897, 12774, 20296, 21926, 16178, 12363, 16176, 18111, 16846, 56722, 16190, 16172, 50930, 17082, 12534, 20963, 16193, 238377	459	840	17911	1.81173	0.930353	0.00704225	0.92907
GOTERM_BP_FAT	GO:0015031~protein transport	51	9.2559	0.200141	12475, 56193, 94092, 77125, 12051, 72512, 12523, 233079, 80885, 16182, 55991, 74732, 21926, 16178, 55989, 16176, 18111, 16172, 50930, 20963, 73130, 11815, 434215, 15139, 11799, 17921, 30059, 30058, 18826, 56619, 232414, 19225, 17969, 20698, 17096, 381677, 21897, 12774, 13654, 20296, 75234, 12363, 19332, 16846, 56722, 16190, 17082, 12534, 16193, 65221, 238377	459	1733	17911	1.14836	1	0.681704	98.6313
GOTERM_BP_FAT	GO:0045184~establishment of protein localization	55	9.98185	0.215171	12475, 56193, 20288, 94092, 77125, 12051, 72512, 12523, 233079, 80885, 16182, 55991, 74732, 21926, 16178, 55989, 16176, 18111, 16172, 50930, 20963, 73130, 11813, 11815, 434215, 15139, 108911, 17921, 11799, 13836, 30059, 30058, 18826, 56619, 232414, 19225, 17969, 20698, 17096, 381677, 21897, 12774, 13654, 20296, 75234, 12363, 19332, 16846, 56722, 16190, 17082, 12534, 238377, 16193, 65221	459	1894	17911	1.13316	1	0.706197	99.0494
GOTERM_BP_FAT	GO:0008104~protein localization	64	11.6152	0.385998	12475, 56193, 20288, 94092, 77125, 21928, 12051, 72512, 12523, 233079, 80885, 16182, 55991, 70325, 74732, 21926, 16178, 55989, 16176, 18111, 16172, 50930, 73130, 20963, 11813, 11815, 434215, 15139, 67849, 108911, 17921, 11799, 13836, 16878, 30059, 12447, 30058, 18826, 18148, 56619, 232414, 19225, 17969, 20698, 17096, 381677, 21897, 16414, 12774, 13654, 20296, 75234, 30877, 14127, 12363, 19332, 16…	459	2367	17911	1.05509	1	0.883384	99.9915
GOTERM_BP_FAT	GO:0033036~macromolecule localization	72	13.0672	0.426883	12475, 50790, 56193, 20288, 94092, 77125, 21928, 72512, 12051, 12523, 233079, 80885, 228859, 16182, 55991, 70325, 58250, 74732, 21926, 16178, 21825, 55989, 16176, 18111, 16172, 50930, 73130, 20963, 22695, 11813, 11815, 434215, 15139, 67849, 108911, 319765, 17921, 13836, 11799, 16878, 30059, 12447, 30058, 18826, 18148, 56619, 232414, 17969, 19225, 12394, 20698, 17096, 381677, 21897, 16414, 12774, …	459	2705	17911	1.03866	1	0.908462	99.9977
Annotation Cluster 9	Enrichment Score: 6.6921753521991585
Category	Term	Count	%	PValue	Genes	List Total	Pop Hits	Pop Total	Fold Enrichment	Bonferroni	Benjamini	FDR
GOTERM_BP_FAT	GO:0030097~hemopoiesis	64	11.6152	2.0026e-13	22324, 56193, 12051, 78052, 56532, 110794, 16182, 72828, 20375, 14825, 21926, 11622, 59014, 17129, 96875, 56708, 16176, 16331, 21973, 16477, 211770, 20963, 229323, 12398, 22695, 75766, 53314, 17869, 381319, 170741, 226419, 13836, 16878, 56619, 12505, 12608, 14159, 74039, 12394, 320790, 17096, 15170, 14087, 18712, 94176, 243910, 12772, 12981, 14127, 12047, 245945, 74041, 16846, 11501, 16190, 16848…	459	892	17911	2.79977	1.09856e-09	2.61562e-11	3.8487e-10
GOTERM_BP_FAT	GO:0002521~leukocyte differentiation	48	8.71143	2.67684e-13	12398, 22324, 75766, 53314, 381319, 17869, 170741, 12051, 13836, 16878, 56619, 110794, 56532, 16182, 12505, 12608, 74039, 12394, 320790, 17096, 15170, 14087, 72828, 94176, 20375, 243910, 12772, 21926, 12981, 14127, 11622, 56708, 12047, 16176, 16331, 16846, 11501, 16477, 16190, 16848, 54672, 211770, 216161, 16658, 20963, 238377, 16193, 16453	459	544	17911	3.4431	1.4682e-09	3.26266e-11	5.14366e-10
GOTERM_BP_FAT	GO:0002520~immune system development	67	12.1597	5.43541e-13	22324, 26909, 56193, 12051, 78052, 56532, 110794, 16182, 12267, 72828, 20375, 14825, 21926, 11622, 59014, 17129, 96875, 56708, 16176, 16331, 21973, 16477, 55985, 211770, 20963, 229323, 12398, 22695, 75766, 53314, 381319, 17869, 170741, 226419, 13836, 16878, 56619, 12505, 12608, 14159, 74039, 12394, 320790, 17096, 15170, 14087, 18712, 94176, 243910, 12772, 12981, 14127, 12047, 245945, 74041, 16846…	459	984	17911	2.65697	2.98146e-09	6.0846e-11	1.04452e-09
GOTERM_BP_FAT	GO:0048534~hematopoietic or lymphoid organ development	65	11.7967	6.5533e-13	22324, 56193, 12051, 78052, 56532, 110794, 16182, 72828, 20375, 14825, 21926, 11622, 59014, 17129, 96875, 56708, 16176, 16331, 21973, 16477, 55985, 211770, 20963, 229323, 12398, 22695, 75766, 53314, 381319, 17869, 170741, 226419, 13836, 16878, 56619, 12505, 12608, 14159, 74039, 12394, 320790, 17096, 15170, 14087, 18712, 94176, 243910, 12772, 12981, 14127, 12047, 245945, 74041, 16846, 11501, 16190…	459	940	17911	2.69832	3.59468e-09	7.18935e-11	1.25935e-09
GOTERM_BP_FAT	GO:1903706~regulation of hemopoiesis	32	5.80762	1.08786e-08	229323, 75766, 22695, 17869, 170741, 16878, 12505, 12608, 14159, 74039, 12394, 17096, 15170, 14087, 18712, 72828, 20375, 243910, 12772, 14825, 21926, 16176, 16331, 16846, 11501, 16190, 211770, 16658, 20963, 16193, 16453, 238377	459	376	17911	3.321	5.96671e-05	5.7931e-07	2.09043e-05
GOTERM_BP_FAT	GO:0002573~myeloid leukocyte differentiation	23	4.17423	1.64201e-08	12398, 75766, 53314, 72828, 17869, 20375, 381319, 21926, 170741, 12981, 13836, 16878, 16331, 110794, 16477, 11501, 12608, 12394, 211770, 16658, 216161, 238377, 17096	459	206	17911	4.3568	9.00604e-05	8.18767e-07	3.1553e-05
GOTERM_BP_FAT	GO:1902105~regulation of leukocyte differentiation	25	4.53721	1.56736e-07	75766, 17869, 170741, 16878, 12505, 12608, 12394, 74039, 17096, 15170, 14087, 72828, 243910, 12772, 21926, 16176, 16331, 11501, 16190, 211770, 16658, 20963, 16193, 16453, 238377	459	273	17911	3.57342	0.000859328	6.14067e-06	0.000301184
GOTERM_BP_FAT	GO:0030099~myeloid cell differentiation	30	5.44465	2.40502e-07	229323, 12398, 75766, 22695, 53314, 17869, 381319, 170741, 226419, 13836, 16878, 110794, 12608, 14159, 12394, 17096, 15170, 72828, 20375, 21926, 12981, 17129, 16331, 16846, 11501, 16477, 211770, 216161, 16658, 238377	459	386	17911	3.03278	0.00131829	9.03527e-06	0.000462149
GOTERM_BP_FAT	GO:0045637~regulation of myeloid cell differentiation	19	3.44828	6.96612e-06	229323, 22695, 75766, 72828, 17869, 20375, 21926, 170741, 16878, 16331, 16846, 11501, 12608, 14159, 12394, 211770, 16658, 238377, 17096	459	208	17911	3.56449	0.0374885	0.000177702	0.0133853
GOTERM_BP_FAT	GO:1902106~negative regulation of leukocyte differentiation	12	2.17786	1.05275e-05	16331, 72828, 17869, 12505, 243910, 16190, 211770, 16658, 170741, 16453, 17096, 238377	459	85	17911	5.50896	0.0561084	0.000254346	0.0202278
GOTERM_BP_FAT	GO:0002761~regulation of myeloid leukocyte differentiation	14	2.54083	1.12211e-05	16878, 75766, 72828, 16331, 17869, 11501, 12608, 21926, 12394, 211770, 16658, 170741, 17096, 238377	459	119	17911	4.5908	0.059692	0.000265257	0.0215602
GOTERM_BP_FAT	GO:0030316~osteoclast differentiation	11	1.99637	6.1079e-05	13836, 75766, 16331, 72828, 16477, 11501, 21926, 216161, 16658, 170741, 238377	459	85	17911	5.04988	0.284682	0.00117074	0.117304
GOTERM_BP_FAT	GO:1903707~negative regulation of hemopoiesis	14	2.54083	7.34928e-05	229323, 22695, 72828, 16331, 17869, 12505, 243910, 16190, 211770, 16658, 170741, 17096, 16453, 238377	459	142	17911	3.84722	0.33177	0.0013749	0.14113
GOTERM_BP_FAT	GO:0002762~negative regulation of myeloid leukocyte differentiation	8	1.45191	0.000115382	16331, 72828, 17869, 211770, 16658, 170741, 17096, 238377	459	44	17911	7.09487	0.468955	0.00203301	0.221486
GOTERM_BP_FAT	GO:0045638~negative regulation of myeloid cell differentiation	10	1.81488	0.000783806	229323, 22695, 16331, 72828, 17869, 211770, 16658, 170741, 17096, 238377	459	96	17911	4.06477	0.986443	0.0105373	1.49546
GOTERM_BP_FAT	GO:0045670~regulation of osteoclast differentiation	8	1.45191	0.00158184	16331, 72828, 11501, 12608, 21926, 16658, 170741, 238377	459	67	17911	4.65932	0.999831	0.0189858	2.99626
GOTERM_BP_FAT	GO:0045671~negative regulation of osteoclast differentiation	4	0.725953	0.0251696	16331, 72828, 16658, 170741	459	25	17911	6.24349	1	0.17944	38.7282
Annotation Cluster 10	Enrichment Score: 6.331507172093197
Category	Term	Count	%	PValue	Genes	List Total	Pop Hits	Pop Total	Fold Enrichment	Bonferroni	Benjamini	FDR
GOTERM_BP_FAT	GO:0048514~blood vessel morphogenesis	40	7.25953	5.82414e-09	65255, 14172, 15117, 15139, 69219, 15258, 21928, 13836, 13874, 16878, 58861, 108961, 319197, 58223, 12273, 19225, 71690, 12394, 20698, 320790, 20254, 12267, 15200, 20375, 12774, 16414, 12772, 20296, 11622, 21825, 17129, 20293, 16176, 16846, 11501, 328365, 16477, 15368, 20315, 20963	459	540	17911	2.8905	3.19449e-05	3.29334e-07	1.11917e-05
GOTERM_BP_FAT	GO:0001525~angiogenesis	35	6.35209	1.34197e-08	14172, 15139, 69219, 15258, 21928, 13836, 13874, 16878, 58861, 319197, 108961, 58223, 12273, 19225, 71690, 12394, 20698, 20254, 12267, 15200, 20375, 12774, 16414, 12772, 20296, 11622, 21825, 17129, 20293, 16176, 16846, 11501, 15368, 20315, 20963	459	444	17911	3.07604	7.36043e-05	6.94405e-07	2.57873e-05
GOTERM_BP_FAT	GO:0001944~vasculature development	45	8.16697	1.42855e-08	65255, 14172, 15117, 15139, 69219, 15258, 21928, 13836, 13874, 16878, 12702, 58861, 108961, 319197, 58223, 12273, 19225, 71690, 12394, 14239, 20698, 320790, 20254, 12267, 15200, 11541, 20375, 12774, 16414, 14283, 12772, 20296, 11622, 21825, 17129, 20293, 16176, 16846, 11501, 328365, 16477, 15368, 20315, 14726, 20963	459	677	17911	2.59377	7.83528e-05	7.25517e-07	2.7451e-05
GOTERM_BP_FAT	GO:0001568~blood vessel development	43	7.80399	2.49509e-08	65255, 14172, 15117, 15139, 69219, 15258, 21928, 13836, 13874, 16878, 12702, 58861, 108961, 319197, 58223, 12273, 19225, 71690, 12394, 14239, 20698, 320790, 20254, 12267, 15200, 20375, 12774, 16414, 14283, 12772, 20296, 11622, 21825, 17129, 20293, 16176, 16846, 11501, 328365, 16477, 15368, 20315, 20963	459	641	17911	2.61769	0.000136846	1.23293e-06	4.79457e-05
GOTERM_BP_FAT	GO:0048646~anatomical structure formation involved in morphogenesis	65	11.7967	1.0741e-07	14172, 69219, 12051, 15258, 21928, 21679, 68588, 58861, 108961, 20307, 319197, 58223, 240672, 71690, 17906, 12267, 15200, 13537, 20375, 21926, 215798, 11622, 21825, 17129, 16176, 16477, 23886, 50930, 14726, 20963, 14200, 75766, 14836, 218630, 16975, 15139, 56847, 11859, 13836, 16878, 13874, 12505, 12273, 12508, 19225, 12394, 20698, 20254, 15170, 20613, 12774, 16414, 13654, 12772, 20296, 66139, 98…	459	1263	17911	2.00825	0.00058897	4.39659e-06	0.000206399
GOTERM_BP_FAT	GO:0072359~circulatory system development	54	9.80036	2.36873e-06	65255, 14172, 15117, 20190, 69219, 15258, 21928, 58861, 319197, 108961, 58223, 71690, 14239, 17906, 12267, 15200, 14283, 20375, 17897, 215798, 11622, 21825, 17069, 17129, 16176, 328365, 16477, 20963, 14726, 14200, 22402, 15139, 13836, 16878, 13874, 12702, 12273, 19225, 12394, 320790, 20698, 20254, 20613, 11541, 12774, 16414, 12772, 20296, 20293, 16846, 11501, 15368, 20315, 12534	459	1062	17911	1.98416	0.0129084	6.94761e-05	0.00455166
GOTERM_BP_FAT	GO:0072358~cardiovascular system development	54	9.80036	2.36873e-06	65255, 14172, 15117, 20190, 69219, 15258, 21928, 58861, 319197, 108961, 58223, 71690, 14239, 17906, 12267, 15200, 14283, 20375, 17897, 215798, 11622, 21825, 17069, 17129, 16176, 328365, 16477, 20963, 14726, 14200, 22402, 15139, 13836, 16878, 13874, 12702, 12273, 19225, 12394, 320790, 20698, 20254, 20613, 11541, 12774, 16414, 12772, 20296, 20293, 16846, 11501, 15368, 20315, 12534	459	1062	17911	1.98416	0.0129084	6.94761e-05	0.00455166
GOTERM_BP_FAT	GO:0045765~regulation of angiogenesis	21	3.81125	2.62668e-06	12267, 11541, 16414, 12774, 12772, 15139, 20296, 69219, 15258, 13836, 16878, 21825, 58861, 16176, 319197, 16846, 12273, 15368, 19225, 12394, 20698	459	234	17911	3.50196	0.014304	7.54282e-05	0.00504731
GOTERM_BP_FAT	GO:1901342~regulation of vasculature development	22	3.99274	3.21858e-06	12267, 65255, 11541, 16414, 12774, 12772, 15139, 20296, 69219, 15258, 13836, 16878, 21825, 58861, 16176, 319197, 16846, 12273, 15368, 19225, 12394, 20698	459	258	17911	3.32744	0.017499	9.05289e-05	0.00618466
GOTERM_BP_FAT	GO:1904018~positive regulation of vasculature development	15	2.72232	3.66016e-05	12267, 65255, 16414, 12774, 15139, 69219, 15258, 21825, 58861, 16176, 12273, 15368, 19225, 12394, 20698	459	152	17911	3.85083	0.181894	0.00072714	0.0703104
GOTERM_BP_FAT	GO:0045766~positive regulation of angiogenesis	14	2.54083	4.3433e-05	12267, 16414, 12774, 15139, 69219, 15258, 21825, 58861, 16176, 12273, 15368, 19225, 12394, 20698	459	135	17911	4.0467	0.211983	0.000859685	0.083428
Annotation Cluster 11	Enrichment Score: 5.731926534679371
Category	Term	Count	%	PValue	Genes	List Total	Pop Hits	Pop Total	Fold Enrichment	Bonferroni	Benjamini	FDR
GOTERM_BP_FAT	GO:0030595~leukocyte chemotaxis	36	6.53358	6.85319e-20	64095, 22324, 57266, 14131, 15139, 12642, 20306, 20305, 233079, 20303, 20308, 20307, 20750, 18578, 12273, 12721, 17096, 20254, 12267, 16414, 12772, 14825, 20296, 20310, 27226, 14127, 12310, 21825, 20293, 16176, 11501, 55985, 16172, 50930, 20315, 20963	459	196	17911	7.16727	3.75897e-16	2.50598e-17	1.31691e-16
GOTERM_BP_FAT	GO:0002687~positive regulation of leukocyte migration	21	3.81125	1.18495e-10	12267, 57266, 11542, 12772, 20296, 14825, 20306, 20310, 27226, 21825, 20303, 12061, 20293, 16176, 20344, 12273, 11501, 55985, 20339, 50930, 20315	459	130	17911	6.30352	6.49943e-07	1.06548e-08	2.277e-07
GOTERM_BP_FAT	GO:0070098~chemokine-mediated signaling pathway	15	2.72232	3.97548e-10	64095, 12772, 20296, 14825, 13349, 12776, 20306, 20310, 20305, 20303, 20293, 20308, 20307, 55985, 20315	459	62	17911	9.44075	2.18055e-06	3.16022e-08	7.6393e-07
GOTERM_BP_FAT	GO:0002688~regulation of leukocyte chemotaxis	18	3.26679	2.38947e-09	12267, 57266, 12772, 15139, 20296, 14825, 20306, 27226, 20310, 21825, 20303, 20293, 16176, 12273, 55985, 50930, 20315, 17096	459	109	17911	6.44396	1.31062e-05	1.48935e-07	4.59162e-06
GOTERM_BP_FAT	GO:0072676~lymphocyte migration	16	2.90381	3.06323e-09	11815, 57266, 12772, 20296, 12642, 20306, 20305, 20303, 20293, 20308, 20307, 56532, 11501, 55985, 50930, 20315	459	84	17911	7.43272	1.68017e-05	1.88784e-07	5.88631e-06
GOTERM_MF_FAT	GO:0005125~cytokine activity	25	4.53721	8.38654e-09	20254, 57266, 14825, 20296, 21926, 21857, 77125, 20306, 20310, 12981, 20305, 16878, 20303, 20293, 56708, 16176, 20308, 20307, 20750, 55985, 50930, 23886, 20315, 16156, 16193	441	230	16866	4.15705	7.84138e-06	7.84138e-06	1.3137e-05
GOTERM_BP_FAT	GO:2000401~regulation of lymphocyte migration	12	2.17786	2.61031e-08	20306, 20303, 11815, 20293, 57266, 56532, 11501, 12772, 55985, 50930, 20296, 20315	459	48	17911	9.75545	0.000143165	1.26704e-06	5.01598e-05
GOTERM_BP_FAT	GO:0048247~lymphocyte chemotaxis	13	2.35935	3.11447e-08	20306, 20305, 20303, 57266, 20293, 20308, 20307, 11501, 12772, 55985, 50930, 20296, 12642	459	60	17911	8.45472	0.000170814	1.49849e-06	5.98477e-05
GOTERM_MF_FAT	GO:0008009~chemokine activity	12	2.17786	3.18439e-08	20306, 20310, 20305, 20303, 20293, 57266, 20308, 20307, 55985, 14825, 20296, 20315	441	48	16866	9.56122	2.97736e-05	9.92465e-06	4.98814e-05
GOTERM_BP_FAT	GO:0002690~positive regulation of leukocyte chemotaxis	15	2.72232	4.79347e-08	12267, 57266, 12772, 20296, 14825, 20306, 27226, 20310, 20303, 21825, 16176, 12273, 55985, 50930, 20315	459	88	17911	6.65144	0.000262887	2.10337e-06	9.21114e-05
GOTERM_BP_FAT	GO:0034612~response to tumor necrosis factor	20	3.62976	5.7147e-08	12475, 75766, 22695, 15117, 14528, 20296, 21926, 20306, 16819, 20305, 12310, 21825, 20303, 66107, 20293, 20308, 20307, 50930, 19225, 16193	459	167	17911	4.67327	0.000313402	2.42985e-06	0.000109814
GOTERM_BP_FAT	GO:0070555~response to interleukin-1	17	3.0853	7.85008e-08	15117, 17869, 20296, 20306, 16178, 16819, 20310, 20305, 17874, 20303, 20293, 20308, 20307, 12608, 20339, 20210, 16193	459	121	17911	5.4824	0.000430484	3.31213e-06	0.000150847
GOTERM_BP_FAT	GO:0071347~cellular response to interleukin-1	15	2.72232	1.48003e-07	15117, 17869, 20296, 20306, 16819, 20310, 16178, 20305, 20303, 20293, 20308, 20307, 12608, 20210, 16193	459	96	17911	6.09715	0.000811464	5.84023e-06	0.000284402
GOTERM_BP_FAT	GO:0050920~regulation of chemotaxis	21	3.81125	2.01349e-07	20254, 12267, 57266, 14172, 20359, 12772, 15139, 20296, 14825, 20306, 20310, 27226, 21825, 20303, 20293, 16176, 12273, 55985, 50930, 20315, 17096	459	199	17911	4.11788	0.00110379	7.72305e-06	0.000386913
GOTERM_BP_FAT	GO:0050921~positive regulation of chemotaxis	17	3.0853	2.67174e-07	20254, 12267, 57266, 14172, 12772, 20296, 14825, 20306, 27226, 20310, 20303, 21825, 16176, 12273, 55985, 50930, 20315	459	132	17911	5.02553	0.00146437	9.90163e-06	0.000513401
GOTERM_MF_FAT	GO:0042379~chemokine receptor binding	12	2.17786	3.64378e-07	20306, 20310, 20305, 20303, 20293, 57266, 20308, 20307, 55985, 14825, 20296, 20315	441	60	16866	7.64898	0.000340636	8.51698e-05	0.000570773
GOTERM_MF_FAT	GO:0005126~cytokine receptor binding	25	4.53721	9.16167e-07	57266, 20306, 20305, 16878, 20303, 20308, 20307, 12505, 17096, 20296, 14825, 21926, 12981, 20310, 17874, 18049, 56708, 20293, 16176, 55985, 23886, 50930, 16156, 20315, 16193	441	295	16866	3.24109	0.00085625	0.000171309	0.00143511
GOTERM_BP_FAT	GO:0002548~monocyte chemotaxis	11	1.99637	1.59517e-06	27226, 20306, 20305, 12310, 20303, 20293, 20308, 20307, 12772, 20296, 20315	459	57	17911	7.53052	0.00871135	4.9996e-05	0.00306524
GOTERM_BP_FAT	GO:1901623~regulation of lymphocyte chemotaxis	8	1.45191	2.94738e-06	20306, 20303, 20293, 57266, 12772, 55985, 50930, 20296	459	26	17911	12.0067	0.0160364	8.33284e-05	0.00566354
GOTERM_BP_FAT	GO:0071356~cellular response to tumor necrosis factor	16	2.90381	6.62721e-06	75766, 22695, 15117, 20296, 21926, 16819, 20306, 20305, 12310, 20303, 21825, 20293, 20308, 20307, 50930, 16193	459	149	17911	4.19026	0.0356976	0.000170645	0.0127341
GOTERM_BP_FAT	GO:2000403~positive regulation of lymphocyte migration	8	1.45191	2.99821e-05	20306, 20303, 57266, 11501, 12772, 55985, 50930, 20315	459	36	17911	8.67151	0.151644	0.000613447	0.057598
GOTERM_BP_FAT	GO:2000501~regulation of natural killer cell chemotaxis	5	0.907441	4.80145e-05	20306, 20303, 20293, 57266, 20296	459	9	17911	21.6788	0.231539	0.000946911	0.0922246
GOTERM_BP_FAT	GO:0035747~natural killer cell chemotaxis	5	0.907441	4.80145e-05	20306, 20303, 20293, 57266, 20296	459	9	17911	21.6788	0.231539	0.000946911	0.0922246
GOTERM_MF_FAT	GO:0048020~CCR chemokine receptor binding	8	1.45191	8.18178e-05	20306, 20305, 20303, 20293, 20308, 20307, 55985, 20296	441	41	16866	7.46242	0.0736496	0.00846428	0.128085
GOTERM_BP_FAT	GO:0072678~T cell migration	8	1.45191	0.000115382	11815, 56532, 11501, 12772, 55985, 50930, 20296, 20315	459	44	17911	7.09487	0.468955	0.00203301	0.221486
GOTERM_BP_FAT	GO:2000404~regulation of T cell migration	7	1.27042	0.000233929	11815, 56532, 11501, 12772, 55985, 50930, 20315	459	35	17911	7.80436	0.722865	0.00371266	0.448563
GOTERM_BP_FAT	GO:0034341~response to interferon-gamma	11	1.99637	0.000386263	20306, 20305, 54483, 15170, 20303, 20293, 20308, 20307, 17869, 14528, 20296	459	106	17911	4.04943	0.879856	0.00577306	0.739639
GOTERM_BP_FAT	GO:0070374~positive regulation of ERK1 and ERK2 cascade	14	2.54083	0.00123377	384009, 14172, 20296, 20361, 20306, 20305, 20303, 20293, 16176, 20308, 20307, 12273, 12505, 16193	459	190	17911	2.87529	0.998854	0.0154459	2.34436
GOTERM_MF_FAT	GO:0001664~G-protein coupled receptor binding	17	3.0853	0.0020297	57266, 20296, 14825, 20306, 20310, 20305, 12310, 20303, 20209, 68588, 20293, 20308, 30878, 20307, 14129, 55985, 20315	441	270	16866	2.40801	0.850386	0.0906133	3.13251
GOTERM_BP_FAT	GO:0043547~positive regulation of GTPase activity	14	2.54083	0.00263381	22324, 108911, 20296, 20306, 20305, 13836, 50778, 20303, 20293, 14744, 20308, 20307, 19734, 55985	459	207	17911	2.63915	0.999999	0.0293258	4.94154
GOTERM_BP_FAT	GO:0070371~ERK1 and ERK2 cascade	16	2.90381	0.00335555	384009, 14172, 20296, 20361, 20306, 20305, 16878, 20303, 20293, 16176, 20308, 20307, 12273, 12505, 17096, 16193	459	264	17911	2.36496	1	0.0356409	6.25471
GOTERM_BP_FAT	GO:0071346~cellular response to interferon-gamma	8	1.45191	0.00378249	20306, 20305, 20303, 20293, 20308, 20307, 17869, 20296	459	78	17911	4.00223	1	0.039483	7.0234
GOTERM_MF_FAT	GO:0031727~CCR2 chemokine receptor binding	3	0.544465	0.00393473	20306, 20293, 20296	441	4	16866	28.6837	0.974934	0.160992	5.98883
GOTERM_BP_FAT	GO:0051345~positive regulation of hydrolase activity	22	3.99274	0.00885779	22324, 11813, 56193, 17869, 20296, 108911, 21926, 20306, 20305, 54483, 13836, 50778, 20303, 20293, 20308, 637515, 14744, 20307, 56532, 19734, 55985, 20339	459	466	17911	1.84223	1	0.0799055	15.7153
GOTERM_BP_FAT	GO:2000503~positive regulation of natural killer cell chemotaxis	3	0.544465	0.00914138	20306, 20303, 57266	459	6	17911	19.5109	1	0.0820984	16.1775
GOTERM_BP_FAT	GO:0043087~regulation of GTPase activity	14	2.54083	0.0311359	22324, 108911, 20296, 20306, 20305, 13836, 50778, 20303, 20293, 14744, 20308, 20307, 19734, 55985	459	284	17911	1.92361	1	0.211021	45.5464
Annotation Cluster 12	Enrichment Score: 5.442839981084429
Category	Term	Count	%	PValue	Genes	List Total	Pop Hits	Pop Total	Fold Enrichment	Bonferroni	Benjamini	FDR
GOTERM_BP_FAT	GO:0042089~cytokine biosynthetic process	18	3.26679	2.06473e-09	22695, 21897, 14131, 12772, 21926, 12051, 17874, 13874, 14125, 21825, 96875, 16176, 16331, 110794, 12608, 54123, 20963, 16193	459	108	17911	6.50363	1.1325e-05	1.30173e-07	3.96759e-06
GOTERM_BP_FAT	GO:0042107~cytokine metabolic process	18	3.26679	3.66694e-09	22695, 21897, 14131, 12772, 21926, 12051, 17874, 13874, 14125, 21825, 96875, 16176, 16331, 110794, 12608, 54123, 20963, 16193	459	112	17911	6.27136	2.0113e-05	2.16271e-07	7.04641e-06
GOTERM_BP_FAT	GO:0042035~regulation of cytokine biosynthetic process	16	2.90381	4.73577e-08	22695, 21897, 14131, 12772, 21926, 12051, 17874, 13874, 14125, 21825, 96875, 16176, 16331, 12608, 20963, 16193	459	102	17911	6.12106	0.000259723	2.09481e-06	9.10026e-05
GOTERM_BP_FAT	GO:0032635~interleukin-6 production	15	2.72232	2.61667e-06	11541, 21897, 12774, 21926, 77125, 17874, 12523, 14127, 13874, 96875, 16176, 16331, 16846, 12608, 16193	459	121	17911	4.83741	0.01425	7.55364e-05	0.00502809
GOTERM_BP_FAT	GO:0042108~positive regulation of cytokine biosynthetic process	11	1.99637	5.50907e-06	12051, 17874, 13874, 21825, 14125, 16176, 21897, 14131, 12772, 21926, 20963	459	65	17911	6.60369	0.0297653	0.00014457	0.0105857
GOTERM_BP_FAT	GO:0032675~regulation of interleukin-6 production	14	2.54083	1.34618e-05	11541, 21897, 12774, 21926, 77125, 17874, 14127, 12523, 13874, 96875, 16331, 16176, 12608, 16193	459	121	17911	4.51492	0.0711782	0.000311506	0.0258651
GOTERM_BP_FAT	GO:0045408~regulation of interleukin-6 biosynthetic process	6	1.08893	9.24488e-05	13874, 96875, 16176, 16331, 21897, 12608	459	19	17911	12.3227	0.397764	0.00169457	0.1775
GOTERM_BP_FAT	GO:0042226~interleukin-6 biosynthetic process	5	0.907441	0.000770717	13874, 96875, 16176, 16331, 21897	459	17	17911	11.477	0.985433	0.0103877	1.47066
GOTERM_BP_FAT	GO:0045410~positive regulation of interleukin-6 biosynthetic process	3	0.544465	0.0208524	13874, 16176, 21897	459	9	17911	13.0073	1	0.156317	33.2982
Annotation Cluster 13	Enrichment Score: 5.432113026944517
Category	Term	Count	%	PValue	Genes	List Total	Pop Hits	Pop Total	Fold Enrichment	Bonferroni	Benjamini	FDR
GOTERM_BP_FAT	GO:0001775~cell activation	74	13.4301	3.59542e-18	22324, 26909, 56193, 14131, 77125, 14130, 22376, 12051, 12523, 20344, 56532, 16182, 12721, 15951, 72828, 20375, 74732, 21926, 11622, 21825, 56708, 16176, 16331, 56743, 16172, 237256, 50930, 14726, 20963, 19267, 75766, 53314, 67742, 434215, 381319, 170741, 18826, 56619, 12505, 12608, 14159, 74039, 320790, 17096, 15170, 14087, 94176, 11541, 11542, 21897, 16414, 243910, 12772, 20296, 21857, 77777, 1…	459	926	17911	3.11837	1.97209e-14	1.09561e-15	6.90898e-15
GOTERM_BP_FAT	GO:0045321~leukocyte activation	67	12.1597	1.83427e-17	22324, 26909, 14131, 77125, 14130, 22376, 12051, 12523, 56532, 16182, 12721, 15951, 20375, 74732, 11622, 21825, 56708, 16176, 16331, 56743, 237256, 50930, 20963, 19267, 75766, 53314, 67742, 434215, 381319, 170741, 18826, 56619, 12505, 12608, 14159, 74039, 320790, 17096, 15170, 14087, 94176, 11541, 11542, 21897, 16414, 243910, 12772, 20296, 77777, 12981, 170786, 17874, 14127, 14125, 12047, 16846, …	459	800	17911	3.26807	1.0061e-13	5.29526e-15	3.52475e-14
GOTERM_BP_FAT	GO:0030097~hemopoiesis	64	11.6152	2.0026e-13	22324, 56193, 12051, 78052, 56532, 110794, 16182, 72828, 20375, 14825, 21926, 11622, 59014, 17129, 96875, 56708, 16176, 16331, 21973, 16477, 211770, 20963, 229323, 12398, 22695, 75766, 53314, 17869, 381319, 170741, 226419, 13836, 16878, 56619, 12505, 12608, 14159, 74039, 12394, 320790, 17096, 15170, 14087, 18712, 94176, 243910, 12772, 12981, 14127, 12047, 245945, 74041, 16846, 11501, 16190, 16848…	459	892	17911	2.79977	1.09856e-09	2.61562e-11	3.8487e-10
GOTERM_BP_FAT	GO:0002521~leukocyte differentiation	48	8.71143	2.67684e-13	12398, 22324, 75766, 53314, 381319, 17869, 170741, 12051, 13836, 16878, 56619, 110794, 56532, 16182, 12505, 12608, 74039, 12394, 320790, 17096, 15170, 14087, 72828, 94176, 20375, 243910, 12772, 21926, 12981, 14127, 11622, 56708, 12047, 16176, 16331, 16846, 11501, 16477, 16190, 16848, 54672, 211770, 216161, 16658, 20963, 238377, 16193, 16453	459	544	17911	3.4431	1.4682e-09	3.26266e-11	5.14366e-10
GOTERM_BP_FAT	GO:0002520~immune system development	67	12.1597	5.43541e-13	22324, 26909, 56193, 12051, 78052, 56532, 110794, 16182, 12267, 72828, 20375, 14825, 21926, 11622, 59014, 17129, 96875, 56708, 16176, 16331, 21973, 16477, 55985, 211770, 20963, 229323, 12398, 22695, 75766, 53314, 381319, 17869, 170741, 226419, 13836, 16878, 56619, 12505, 12608, 14159, 74039, 12394, 320790, 17096, 15170, 14087, 18712, 94176, 243910, 12772, 12981, 14127, 12047, 245945, 74041, 16846…	459	984	17911	2.65697	2.98146e-09	6.0846e-11	1.04452e-09
GOTERM_BP_FAT	GO:0048534~hematopoietic or lymphoid organ development	65	11.7967	6.5533e-13	22324, 56193, 12051, 78052, 56532, 110794, 16182, 72828, 20375, 14825, 21926, 11622, 59014, 17129, 96875, 56708, 16176, 16331, 21973, 16477, 55985, 211770, 20963, 229323, 12398, 22695, 75766, 53314, 381319, 17869, 170741, 226419, 13836, 16878, 56619, 12505, 12608, 14159, 74039, 12394, 320790, 17096, 15170, 14087, 18712, 94176, 243910, 12772, 12981, 14127, 12047, 245945, 74041, 16846, 11501, 16190…	459	940	17911	2.69832	3.59468e-09	7.18935e-11	1.25935e-09
GOTERM_BP_FAT	GO:0050865~regulation of cell activation	45	8.16697	2.53557e-12	19267, 56193, 67742, 434215, 14130, 77125, 12523, 20344, 56532, 12505, 12608, 12721, 14159, 74039, 17096, 15170, 15951, 14087, 72828, 11541, 11542, 243910, 12772, 20296, 77777, 170786, 14127, 11622, 17874, 21825, 14125, 56708, 16176, 16331, 16846, 11501, 15368, 16190, 237256, 50930, 14726, 17082, 20963, 16193, 16453	459	516	17911	3.40306	1.39074e-08	2.67449e-10	4.87228e-09
GOTERM_BP_FAT	GO:0002694~regulation of leukocyte activation	41	7.44102	4.73987e-11	19267, 67742, 434215, 14130, 77125, 12523, 56532, 12505, 12608, 12721, 14159, 74039, 17096, 15170, 15951, 14087, 11541, 11542, 243910, 12772, 20296, 77777, 170786, 14127, 11622, 17874, 21825, 14125, 56708, 16176, 16331, 16846, 11501, 15368, 16190, 50930, 237256, 17082, 20963, 16193, 16453	459	478	17911	3.34706	2.59982e-07	4.40648e-09	9.10816e-08
GOTERM_BP_FAT	GO:0002683~negative regulation of immune system process	37	6.71506	7.92068e-11	229323, 22695, 11815, 67742, 434215, 17869, 15139, 14130, 170741, 77125, 12523, 12505, 12608, 80782, 17096, 15170, 72828, 243910, 12772, 20296, 107321, 21926, 14127, 21825, 20293, 16331, 11501, 15368, 16190, 237256, 15002, 20315, 211770, 17082, 16658, 16453, 238377	459	404	17911	3.57378	4.34449e-07	7.24082e-09	1.52204e-07
GOTERM_BP_FAT	GO:0046649~lymphocyte activation	49	8.89292	2.28001e-10	22324, 26909, 53314, 67742, 434215, 14130, 22376, 12051, 18826, 56619, 56532, 16182, 12505, 12721, 12608, 74039, 320790, 17096, 15170, 14087, 94176, 20375, 16414, 243910, 12772, 74732, 20296, 77777, 170786, 11622, 17874, 14127, 56708, 12047, 16331, 16176, 56743, 16846, 11501, 16848, 16190, 54672, 50930, 237256, 20315, 20963, 16658, 16193, 16453	459	683	17911	2.79951	1.25058e-06	1.95404e-08	4.38127e-07
GOTERM_BP_FAT	GO:0007159~leukocyte cell-cell adhesion	41	7.44102	3.14084e-10	22324, 53314, 434215, 15117, 22376, 12051, 18826, 56619, 20344, 56532, 16182, 12505, 12608, 12721, 320790, 15170, 14087, 94176, 16414, 243910, 12772, 20296, 74732, 21926, 108078, 170786, 14127, 12047, 16176, 16846, 11501, 16190, 16848, 237256, 20339, 50930, 20315, 16658, 20963, 16193, 16453	459	509	17911	3.14321	1.72275e-06	2.57127e-08	6.03545e-07
GOTERM_BP_FAT	GO:0016337~single organismal cell-cell adhesion	50	9.07441	9.92139e-10	22324, 56193, 53314, 434215, 15117, 22376, 12051, 18826, 56619, 75909, 20344, 56532, 16182, 12505, 12608, 12721, 12508, 320790, 17096, 15170, 14087, 72828, 94176, 16414, 12774, 243910, 12772, 20296, 74732, 108078, 21926, 170786, 14127, 18772, 12047, 16176, 16846, 11501, 16190, 55985, 16848, 237256, 20339, 50930, 20315, 14726, 20963, 16658, 16193, 16453	459	738	17911	2.64375	5.44187e-06	6.80235e-08	1.9065e-06
GOTERM_BP_FAT	GO:0098602~single organism cell adhesion	51	9.2559	4.28162e-09	22324, 56193, 15117, 22376, 12051, 20344, 75909, 56532, 16182, 12721, 72828, 74732, 21926, 18772, 16176, 55985, 50930, 20339, 237256, 20963, 14726, 53314, 434215, 108911, 18826, 56619, 12505, 12608, 12508, 320790, 17096, 15170, 14087, 94176, 12774, 16414, 243910, 12772, 20296, 108078, 170786, 14127, 12047, 16846, 11501, 16848, 16190, 20315, 16658, 16453, 16193	459	796	17911	2.50014	2.34844e-05	2.47207e-07	8.22758e-06
GOTERM_BP_FAT	GO:0070486~leukocyte aggregation	37	6.71506	5.55005e-09	22324, 53314, 434215, 15117, 22376, 12051, 18826, 56619, 56532, 16182, 12505, 12608, 12721, 320790, 15170, 14087, 94176, 16414, 243910, 12772, 74732, 20296, 170786, 14127, 12047, 16176, 16846, 11501, 16190, 16848, 50930, 237256, 20315, 16658, 20963, 16193, 16453	459	472	17911	3.05891	3.04415e-05	3.17104e-07	1.0665e-05
GOTERM_BP_FAT	GO:1903706~regulation of hemopoiesis	32	5.80762	1.08786e-08	229323, 75766, 22695, 17869, 170741, 16878, 12505, 12608, 14159, 74039, 12394, 17096, 15170, 14087, 18712, 72828, 20375, 243910, 12772, 14825, 21926, 16176, 16331, 16846, 11501, 16190, 211770, 16658, 20963, 16193, 16453, 238377	459	376	17911	3.321	5.96671e-05	5.7931e-07	2.09043e-05
GOTERM_BP_FAT	GO:0070489~T cell aggregation	36	6.53358	1.1985e-08	22324, 53314, 434215, 22376, 12051, 18826, 56619, 56532, 16182, 12505, 12608, 12721, 320790, 15170, 14087, 94176, 16414, 243910, 12772, 74732, 20296, 170786, 14127, 12047, 16176, 16846, 11501, 16190, 16848, 50930, 237256, 20315, 16658, 20963, 16193, 16453	459	464	17911	3.02755	6.57354e-05	6.32091e-07	2.30304e-05
GOTERM_BP_FAT	GO:0042110~T cell activation	36	6.53358	1.1985e-08	22324, 53314, 434215, 22376, 12051, 18826, 56619, 56532, 16182, 12505, 12608, 12721, 320790, 15170, 14087, 94176, 16414, 243910, 12772, 74732, 20296, 170786, 14127, 12047, 16176, 16846, 11501, 16190, 16848, 50930, 237256, 20315, 16658, 20963, 16193, 16453	459	464	17911	3.02755	6.57354e-05	6.32091e-07	2.30304e-05
GOTERM_BP_FAT	GO:0071593~lymphocyte aggregation	36	6.53358	1.27683e-08	22324, 53314, 434215, 22376, 12051, 18826, 56619, 56532, 16182, 12505, 12608, 12721, 320790, 15170, 14087, 94176, 16414, 243910, 12772, 74732, 20296, 170786, 14127, 12047, 16176, 16846, 11501, 16190, 16848, 50930, 237256, 20315, 16658, 20963, 16193, 16453	459	465	17911	3.02104	7.00318e-05	6.66993e-07	2.45357e-05
GOTERM_BP_FAT	GO:0030098~lymphocyte differentiation	30	5.44465	1.03799e-07	22324, 53314, 12051, 56619, 56532, 16182, 12505, 74039, 320790, 15170, 14087, 94176, 20375, 243910, 12772, 11622, 14127, 12047, 56708, 16176, 16331, 16846, 11501, 16848, 16190, 54672, 16658, 20963, 16193, 16453	459	371	17911	3.1554	0.000569177	4.28073e-06	0.000199461
GOTERM_BP_FAT	GO:1902105~regulation of leukocyte differentiation	25	4.53721	1.56736e-07	75766, 17869, 170741, 16878, 12505, 12608, 12394, 74039, 17096, 15170, 14087, 72828, 243910, 12772, 21926, 16176, 16331, 11501, 16190, 211770, 16658, 20963, 16193, 16453, 238377	459	273	17911	3.57342	0.000859328	6.14067e-06	0.000301184
GOTERM_BP_FAT	GO:0030155~regulation of cell adhesion	41	7.44102	1.82089e-07	22324, 11815, 434215, 15117, 108911, 20745, 13836, 20344, 20750, 56532, 12505, 12608, 12721, 14159, 17096, 15170, 14087, 19116, 72828, 12774, 243910, 12772, 20296, 107321, 21926, 170786, 12310, 21825, 16176, 227929, 223881, 16846, 11501, 16190, 55985, 237256, 50930, 20315, 20963, 16193, 16453	459	639	17911	2.50375	0.000998258	7.08336e-06	0.000349902
GOTERM_BP_FAT	GO:0030099~myeloid cell differentiation	30	5.44465	2.40502e-07	229323, 12398, 75766, 22695, 53314, 17869, 381319, 170741, 226419, 13836, 16878, 110794, 12608, 14159, 12394, 17096, 15170, 72828, 20375, 21926, 12981, 17129, 16331, 16846, 11501, 16477, 211770, 216161, 16658, 238377	459	386	17911	3.03278	0.00131829	9.03527e-06	0.000462149
GOTERM_BP_FAT	GO:0030217~T cell differentiation	23	4.17423	2.91005e-07	22324, 14087, 53314, 94176, 243910, 12772, 12051, 14127, 12047, 56619, 16176, 16846, 56532, 16182, 11501, 12505, 16190, 16848, 20963, 16658, 320790, 16453, 16193	459	242	17911	3.70868	0.00159489	1.0641e-05	0.000559196
GOTERM_BP_FAT	GO:0050867~positive regulation of cell activation	26	4.71869	4.19254e-07	56193, 77125, 20344, 12721, 15951, 11541, 11542, 12772, 20296, 77777, 17874, 14127, 21825, 14125, 56708, 16176, 16331, 16846, 11501, 16190, 50930, 17082, 20963, 14726, 16193, 16453	459	309	17911	3.28339	0.00229697	1.503e-05	0.000805637
GOTERM_BP_FAT	GO:0070663~regulation of leukocyte proliferation	21	3.81125	1.00597e-06	15170, 434215, 12772, 14130, 170786, 17874, 11622, 56708, 20293, 16176, 16331, 16846, 56532, 12505, 12608, 12721, 237256, 20963, 17096, 16453, 16193	459	220	17911	3.72481	0.00550255	3.38506e-05	0.00193306
GOTERM_BP_FAT	GO:0070661~leukocyte proliferation	25	4.53721	1.96573e-06	434215, 77125, 14130, 56532, 12505, 12721, 12608, 17096, 15170, 94176, 16414, 12772, 170786, 17874, 11622, 56708, 20293, 16176, 16331, 16846, 237256, 20315, 20963, 16193, 16453	459	314	17911	3.10683	0.0107241	6.05714e-05	0.00377728
GOTERM_BP_FAT	GO:0050670~regulation of lymphocyte proliferation	20	3.62976	2.01139e-06	15170, 434215, 12772, 14130, 170786, 17874, 11622, 56708, 16176, 16331, 16846, 56532, 12505, 12608, 12721, 237256, 20963, 17096, 16453, 16193	459	210	17911	3.71636	0.0109719	6.16322e-05	0.00386503
GOTERM_BP_FAT	GO:0032944~regulation of mononuclear cell proliferation	20	3.62976	2.31446e-06	15170, 434215, 12772, 14130, 170786, 17874, 11622, 56708, 16176, 16331, 16846, 56532, 12505, 12608, 12721, 237256, 20963, 17096, 16453, 16193	459	212	17911	3.6813	0.0126146	6.86185e-05	0.00444739
GOTERM_BP_FAT	GO:0051249~regulation of lymphocyte activation	29	5.26316	2.81981e-06	67742, 434215, 14130, 56532, 12505, 12608, 12721, 74039, 17096, 15170, 14087, 243910, 12772, 20296, 77777, 170786, 17874, 11622, 56708, 16176, 16331, 16846, 11501, 16190, 50930, 237256, 20963, 16193, 16453	459	412	17911	2.74668	0.0153477	8.0135e-05	0.00541842
GOTERM_BP_FAT	GO:0022407~regulation of cell-cell adhesion	27	4.90018	5.65753e-06	434215, 15117, 56532, 12505, 12721, 12608, 17096, 15170, 14087, 72828, 12774, 243910, 12772, 20296, 21926, 170786, 16176, 16846, 11501, 55985, 16190, 50930, 237256, 20315, 20963, 16193, 16453	459	380	17911	2.7726	0.0305551	0.000147759	0.010871
GOTERM_BP_FAT	GO:0050866~negative regulation of cell activation	17	3.0853	7.2646e-06	15170, 67742, 72828, 434215, 243910, 12772, 14130, 12523, 16331, 11501, 12505, 12608, 16190, 15368, 237256, 16453, 17096	459	169	17911	3.92527	0.0390631	0.000183608	0.0139588
GOTERM_BP_FAT	GO:1903037~regulation of leukocyte cell-cell adhesion	23	4.17423	7.77718e-06	15170, 14087, 15117, 434215, 243910, 12772, 20296, 21926, 170786, 16176, 16846, 56532, 11501, 12505, 12608, 12721, 16190, 50930, 237256, 20315, 20963, 16453, 16193	459	295	17911	3.04238	0.0417609	0.00019566	0.0149436
GOTERM_BP_FAT	GO:0002695~negative regulation of leukocyte activation	16	2.90381	7.80368e-06	15170, 67742, 434215, 243910, 12772, 14130, 12523, 16331, 11501, 12505, 16190, 15368, 12608, 237256, 16453, 17096	459	151	17911	4.13476	0.0419002	0.00019543	0.0149945
GOTERM_BP_FAT	GO:0002696~positive regulation of leukocyte activation	23	4.17423	8.20721e-06	15951, 11541, 11542, 12772, 20296, 77125, 77777, 17874, 14127, 21825, 14125, 56708, 16176, 16331, 16846, 11501, 12721, 16190, 50930, 20963, 17082, 16453, 16193	459	296	17911	3.0321	0.0440185	0.000201848	0.0157698
GOTERM_BP_FAT	GO:0046651~lymphocyte proliferation	23	4.17423	9.62381e-06	15170, 94176, 434215, 16414, 12772, 14130, 170786, 17874, 11622, 56708, 16176, 16331, 16846, 56532, 12505, 12608, 12721, 237256, 20315, 20963, 17096, 16453, 16193	459	299	17911	3.00168	0.0514178	0.000233543	0.0184915
GOTERM_BP_FAT	GO:0032943~mononuclear cell proliferation	23	4.17423	1.07109e-05	15170, 94176, 434215, 16414, 12772, 14130, 170786, 17874, 11622, 56708, 16176, 16331, 16846, 56532, 12505, 12608, 12721, 237256, 20315, 20963, 17096, 16453, 16193	459	301	17911	2.98173	0.0570572	0.000255401	0.0205801
GOTERM_BP_FAT	GO:0002761~regulation of myeloid leukocyte differentiation	14	2.54083	1.12211e-05	16878, 75766, 72828, 16331, 17869, 11501, 12608, 21926, 12394, 211770, 16658, 170741, 17096, 238377	459	119	17911	4.5908	0.059692	0.000265257	0.0215602
GOTERM_BP_FAT	GO:0007155~cell adhesion	69	12.5227	1.46685e-05	22324, 56193, 21930, 15116, 15117, 320664, 22376, 20745, 12051, 12523, 233186, 16858, 75909, 20344, 56532, 16182, 12721, 72828, 107321, 74732, 21926, 18772, 21825, 16176, 223881, 55985, 237256, 20339, 50930, 14726, 20963, 170677, 22402, 53314, 11815, 434215, 108911, 13836, 18826, 56619, 20750, 12505, 12608, 14159, 12508, 320790, 17096, 15170, 14087, 94176, 20612, 16414, 12774, 243910, 12772, 2029…	459	1583	17911	1.70089	0.0773056	0.000335182	0.0281833
GOTERM_BP_FAT	GO:0022610~biological adhesion	69	12.5227	1.87237e-05	22324, 56193, 21930, 15116, 15117, 320664, 22376, 20745, 12051, 12523, 233186, 16858, 75909, 20344, 56532, 16182, 12721, 72828, 107321, 74732, 21926, 18772, 21825, 16176, 223881, 55985, 237256, 20339, 50930, 14726, 20963, 170677, 22402, 53314, 11815, 434215, 108911, 13836, 18826, 56619, 20750, 12505, 12608, 14159, 12508, 320790, 17096, 15170, 14087, 94176, 20612, 16414, 12774, 243910, 12772, 2029…	459	1595	17911	1.68809	0.0976028	0.000407459	0.0359734
GOTERM_BP_FAT	GO:0098609~cell-cell adhesion	52	9.43739	2.88006e-05	22324, 56193, 15117, 22376, 12051, 16858, 20344, 75909, 56532, 16182, 12721, 72828, 74732, 21926, 18772, 16176, 55985, 50930, 20339, 237256, 20963, 14726, 170677, 53314, 434215, 18826, 56619, 12505, 12608, 12508, 320790, 17096, 15170, 14087, 94176, 12774, 16414, 243910, 12772, 20296, 108078, 170786, 14127, 12047, 16846, 11501, 16848, 16190, 20315, 16658, 16453, 16193	459	1101	17911	1.84299	0.146128	0.000598205	0.0553288
GOTERM_BP_FAT	GO:0042098~T cell proliferation	16	2.90381	9.06374e-05	15170, 94176, 434215, 16414, 12772, 16176, 56532, 16846, 12505, 12721, 12608, 237256, 20315, 20963, 16453, 16193	459	186	17911	3.35671	0.39175	0.00166696	0.174026
GOTERM_BP_FAT	GO:1903708~positive regulation of hemopoiesis	16	2.90381	0.000108487	75766, 12772, 14825, 21926, 16878, 16176, 16331, 16846, 11501, 16190, 14159, 12394, 211770, 20963, 238377, 16193	459	189	17911	3.30343	0.448482	0.00194919	0.208263
GOTERM_BP_FAT	GO:0050863~regulation of T cell activation	20	3.62976	0.000114037	15170, 14087, 434215, 243910, 12772, 20296, 170786, 16176, 56532, 16846, 11501, 12505, 12608, 12721, 16190, 50930, 237256, 20963, 16453, 16193	459	280	17911	2.78727	0.465023	0.00201581	0.218907
GOTERM_BP_FAT	GO:0045785~positive regulation of cell adhesion	23	4.17423	0.000196223	15170, 22324, 15117, 12774, 12772, 20296, 21926, 12310, 21825, 16176, 20344, 20750, 16846, 11501, 12505, 55985, 12721, 16190, 50930, 20315, 20963, 16453, 16193	459	366	17911	2.45219	0.659176	0.00318894	0.37639
GOTERM_BP_FAT	GO:0042129~regulation of T cell proliferation	14	2.54083	0.000216036	170786, 15170, 16176, 434215, 16846, 56532, 12505, 12772, 12608, 12721, 237256, 20963, 16193, 16453	459	158	17911	3.45763	0.694281	0.00345917	0.414321
GOTERM_BP_FAT	GO:0022409~positive regulation of cell-cell adhesion	16	2.90381	0.000396167	15117, 12774, 12772, 20296, 21926, 16176, 16846, 12505, 11501, 55985, 12721, 16190, 50930, 20963, 16453, 16193	459	213	17911	2.93121	0.88621	0.00590458	0.758535
GOTERM_BP_FAT	GO:0007162~negative regulation of cell adhesion	17	3.0853	0.00041059	15170, 11815, 72828, 434215, 243910, 107321, 108911, 20745, 21825, 223881, 11501, 12505, 16190, 12608, 237256, 20315, 16453	459	237	17911	2.79903	0.894869	0.00610236	0.786048
GOTERM_BP_FAT	GO:0051250~negative regulation of lymphocyte activation	12	2.17786	0.000513142	15170, 16331, 67742, 434215, 12505, 243910, 12608, 16190, 237256, 14130, 16453, 17096	459	130	17911	3.60201	0.940114	0.00736203	0.981461
GOTERM_BP_FAT	GO:1902107~positive regulation of leukocyte differentiation	13	2.35935	0.000577457	75766, 12772, 21926, 16878, 16331, 16176, 11501, 16190, 211770, 12394, 20963, 238377, 16193	459	153	17911	3.31558	0.957923	0.00809085	1.10383
GOTERM_BP_FAT	GO:1903039~positive regulation of leukocyte cell-cell adhesion	14	2.54083	0.000837894	15117, 12772, 20296, 21926, 16176, 16846, 12505, 11501, 12721, 16190, 50930, 20963, 16453, 16193	459	182	17911	3.00168	0.989926	0.0111514	1.59787
GOTERM_BP_FAT	GO:0070664~negative regulation of leukocyte proliferation	9	1.63339	0.000842156	15170, 20293, 16331, 434215, 12505, 12608, 237256, 14130, 17096	459	78	17911	4.50251	0.990159	0.0111807	1.60594
GOTERM_BP_FAT	GO:0045619~regulation of lymphocyte differentiation	13	2.35935	0.00101015	15170, 14087, 243910, 12772, 16176, 16331, 12505, 11501, 16190, 74039, 20963, 16453, 16193	459	163	17911	3.11217	0.996087	0.013081	1.92335
GOTERM_BP_FAT	GO:1903038~negative regulation of leukocyte cell-cell adhesion	10	1.81488	0.00148556	15170, 434215, 11501, 12505, 243910, 12608, 16190, 237256, 20315, 16453	459	105	17911	3.71636	0.999713	0.0179973	2.81637
GOTERM_BP_FAT	GO:0045639~positive regulation of myeloid cell differentiation	9	1.63339	0.00245347	16878, 75766, 16331, 16846, 14159, 211770, 12394, 21926, 238377	459	92	17911	3.81735	0.999999	0.0277371	4.61072
GOTERM_BP_FAT	GO:0050672~negative regulation of lymphocyte proliferation	8	1.45191	0.0030331	15170, 16331, 434215, 12505, 12608, 237256, 14130, 17096	459	75	17911	4.16232	1	0.0326462	5.67018
GOTERM_BP_FAT	GO:0032945~negative regulation of mononuclear cell proliferation	8	1.45191	0.0030331	15170, 16331, 434215, 12505, 12608, 237256, 14130, 17096	459	75	17911	4.16232	1	0.0326462	5.67018
GOTERM_BP_FAT	GO:0022408~negative regulation of cell-cell adhesion	11	1.99637	0.00527095	15170, 72828, 434215, 11501, 12505, 243910, 12608, 16190, 237256, 20315, 16453	459	150	17911	2.8616	1	0.0519842	9.65681
GOTERM_BP_FAT	GO:0045580~regulation of T cell differentiation	10	1.81488	0.007569	14087, 16176, 11501, 12505, 243910, 12772, 16190, 20963, 16193, 16453	459	134	17911	2.91207	1	0.0708629	13.5842
GOTERM_BP_FAT	GO:0051251~positive regulation of lymphocyte activation	15	2.72232	0.00791944	12772, 20296, 77777, 17874, 56708, 16176, 16331, 16846, 11501, 12721, 16190, 50930, 20963, 16453, 16193	459	263	17911	2.22558	1	0.0735328	14.1687
GOTERM_BP_FAT	GO:0070665~positive regulation of leukocyte proliferation	10	1.81488	0.00951927	17874, 56708, 16176, 16846, 12772, 12721, 20963, 16193, 16453, 17096	459	139	17911	2.80732	1	0.0849443	16.7897
GOTERM_BP_FAT	GO:0050868~negative regulation of T cell activation	8	1.45191	0.0121978	15170, 434215, 12505, 243910, 12608, 16190, 237256, 16453	459	97	17911	3.21829	1	0.103203	21.0089
GOTERM_BP_FAT	GO:0050870~positive regulation of T cell activation	11	1.99637	0.0132006	16176, 16846, 11501, 12772, 12721, 16190, 50930, 20296, 20963, 16193, 16453	459	172	17911	2.49558	1	0.109745	22.5356
GOTERM_BP_FAT	GO:0046632~alpha-beta T cell differentiation	8	1.45191	0.0135404	12051, 53314, 16182, 12772, 16190, 20963, 16193, 16453	459	99	17911	3.15328	1	0.112087	23.0467
GOTERM_BP_FAT	GO:0002763~positive regulation of myeloid leukocyte differentiation	6	1.08893	0.0172802	16878, 75766, 211770, 12394, 21926, 238377	459	59	17911	3.96832	1	0.135432	28.4632
GOTERM_BP_FAT	GO:0050671~positive regulation of lymphocyte proliferation	9	1.63339	0.0194193	17874, 56708, 16176, 16846, 12772, 12721, 20963, 16193, 16453	459	131	17911	2.68089	1	0.148113	31.3969
GOTERM_BP_FAT	GO:0032946~positive regulation of mononuclear cell proliferation	9	1.63339	0.0210608	17874, 56708, 16176, 16846, 12772, 12721, 20963, 16193, 16453	459	133	17911	2.64057	1	0.157551	33.5705
GOTERM_BP_FAT	GO:2000514~regulation of CD4-positive, alpha-beta T cell activation	5	0.907441	0.0295856	12505, 12772, 16190, 16193, 16453	459	46	17911	4.2415	1	0.203746	43.8474
GOTERM_BP_FAT	GO:0042102~positive regulation of T cell proliferation	7	1.27042	0.0334731	16176, 16846, 12772, 12721, 20963, 16193, 16453	459	94	17911	2.90588	1	0.222503	48.0159
GOTERM_BP_FAT	GO:0045621~positive regulation of lymphocyte differentiation	7	1.27042	0.0349912	16176, 16331, 11501, 12772, 16190, 20963, 16193	459	95	17911	2.87529	1	0.229324	49.5627
GOTERM_BP_FAT	GO:0046637~regulation of alpha-beta T cell differentiation	5	0.907441	0.0608039	12772, 16190, 20963, 16193, 16453	459	58	17911	3.36395	1	0.340358	70.044
GOTERM_BP_FAT	GO:0045582~positive regulation of T cell differentiation	6	1.08893	0.0614649	16176, 11501, 12772, 16190, 20963, 16193	459	83	17911	2.82085	1	0.341768	70.4466
GOTERM_BP_FAT	GO:0042130~negative regulation of T cell proliferation	5	0.907441	0.0705536	15170, 434215, 12505, 12608, 237256	459	61	17911	3.19851	1	0.37564	75.4869
GOTERM_BP_FAT	GO:0046634~regulation of alpha-beta T cell activation	6	1.08893	0.0721696	12505, 12772, 16190, 20963, 16193, 16453	459	87	17911	2.69116	1	0.380856	76.2931
Annotation Cluster 14	Enrichment Score: 5.366640899236004
Category	Term	Count	%	PValue	Genes	List Total	Pop Hits	Pop Total	Fold Enrichment	Bonferroni	Benjamini	FDR
GOTERM_BP_FAT	GO:0006915~apoptotic process	86	15.608	9.26437e-09	77125, 14130, 21938, 15258, 72512, 16819, 12051, 60530, 80885, 244237, 16858, 637515, 56532, 320100, 12721, 15951, 58250, 20375, 14283, 12069, 231507, 21926, 21825, 56708, 16176, 16331, 21973, 17952, 14200, 22695, 59126, 17869, 18793, 56847, 15162, 12235, 11799, 13836, 12702, 66143, 18148, 72244, 66953, 66813, 20750, 12273, 74137, 12505, 12608, 17969, 19225, 20698, 17096, 20254, 27056, 20613, 187…	459	1779	17911	1.88638	5.08138e-05	5.03119e-07	1.78024e-05
GOTERM_BP_FAT	GO:0008219~cell death	93	16.8784	1.40341e-08	77125, 14130, 21938, 15258, 72512, 16819, 12051, 60530, 80885, 244237, 16858, 637515, 56532, 320100, 12721, 15951, 58250, 20375, 14283, 12069, 231507, 21926, 11622, 21825, 56708, 16331, 16176, 21973, 23886, 17952, 17392, 14200, 22402, 22695, 59126, 17869, 18793, 56847, 15162, 12235, 11799, 13836, 12702, 66143, 18148, 72244, 66953, 13730, 66813, 20750, 12273, 74137, 12505, 12608, 17969, 19225, 206…	459	2003	17911	1.8118	7.69742e-05	7.19412e-07	2.6968e-05
GOTERM_BP_FAT	GO:0012501~programmed cell death	87	15.7895	4.3809e-08	77125, 14130, 21938, 15258, 72512, 16819, 12051, 60530, 80885, 244237, 16858, 637515, 56532, 320100, 12721, 15951, 58250, 20375, 14283, 12069, 231507, 21926, 21825, 56708, 16331, 16176, 21973, 23886, 17952, 14200, 22695, 59126, 17869, 18793, 56847, 15162, 12235, 11799, 13836, 12702, 66143, 18148, 72244, 66953, 66813, 20750, 12273, 74137, 12505, 12608, 17969, 19225, 20698, 17096, 20254, 27056, 206…	459	1870	17911	1.81545	0.000240263	1.98588e-06	8.41835e-05
GOTERM_BP_FAT	GO:0042981~regulation of apoptotic process	70	12.7042	7.73612e-07	14130, 21938, 15258, 12051, 60530, 80885, 244237, 637515, 56532, 320100, 12721, 58250, 14283, 231507, 21926, 21825, 56708, 16176, 16331, 21973, 23886, 14200, 22695, 17869, 18793, 56847, 15162, 12235, 11799, 12702, 66143, 18148, 66813, 20750, 12505, 74137, 12273, 12608, 19225, 20698, 17096, 20254, 27056, 20613, 18712, 20612, 12774, 79201, 243910, 20296, 79202, 21857, 18755, 12981, 69191, 14127, 18…	459	1482	17911	1.84313	0.00423427	2.66868e-05	0.00148657
GOTERM_BP_FAT	GO:0043067~regulation of programmed cell death	70	12.7042	1.15969e-06	14130, 21938, 15258, 12051, 60530, 80885, 244237, 637515, 56532, 320100, 12721, 58250, 14283, 231507, 21926, 21825, 56708, 16176, 16331, 21973, 23886, 14200, 22695, 17869, 18793, 56847, 15162, 12235, 11799, 12702, 66143, 18148, 66813, 20750, 12505, 74137, 12273, 12608, 19225, 20698, 17096, 20254, 27056, 20613, 18712, 20612, 12774, 79201, 243910, 20296, 79202, 21857, 18755, 12981, 69191, 14127, 18…	459	1498	17911	1.82345	0.00634073	3.76378e-05	0.00222845
GOTERM_BP_FAT	GO:0010941~regulation of cell death	74	13.4301	1.21141e-06	14130, 21938, 15258, 12051, 60530, 80885, 244237, 637515, 56532, 320100, 12721, 58250, 14283, 231507, 21926, 11622, 21825, 56708, 16176, 16331, 21973, 16477, 23886, 17392, 14200, 22402, 22695, 17869, 18793, 56847, 15162, 12235, 11799, 12702, 66143, 18148, 66813, 20750, 12273, 12505, 74137, 12608, 19225, 20698, 17096, 20254, 27056, 20613, 18712, 20612, 12774, 79201, 243910, 20296, 79202, 21857, 18…	459	1620	17911	1.78248	0.00662258	3.90852e-05	0.00232783
GOTERM_BP_FAT	GO:0097190~apoptotic signaling pathway	35	6.35209	7.1427e-06	17869, 18793, 77125, 21938, 12235, 12051, 16819, 15258, 13836, 60530, 244237, 66143, 56532, 12505, 320100, 12608, 20254, 15951, 20613, 20612, 79201, 79202, 21926, 12981, 69191, 21825, 18049, 12363, 12047, 16176, 12046, 15368, 20315, 17279, 16453	459	582	17911	2.34667	0.0384203	0.000181362	0.0137245
GOTERM_BP_FAT	GO:0043066~negative regulation of apoptotic process	47	8.52995	1.7103e-05	17869, 18793, 15162, 14130, 12051, 15258, 11799, 60530, 12702, 18148, 20750, 12505, 12273, 74137, 12608, 12721, 20698, 20254, 20613, 18712, 58250, 79201, 12774, 79202, 20296, 231507, 21926, 18755, 21857, 12981, 14127, 21825, 18049, 20293, 56708, 12047, 16176, 74041, 12046, 16846, 11501, 15368, 20315, 12534, 16193, 16453, 14200	459	936	17911	1.95943	0.0895449	0.000379728	0.0328601
GOTERM_BP_FAT	GO:0043069~negative regulation of programmed cell death	47	8.52995	2.55329e-05	17869, 18793, 15162, 14130, 12051, 15258, 11799, 60530, 12702, 18148, 20750, 12505, 12273, 74137, 12608, 12721, 20698, 20254, 20613, 18712, 58250, 79201, 12774, 79202, 20296, 231507, 21926, 18755, 21857, 12981, 14127, 21825, 18049, 20293, 56708, 12047, 16176, 74041, 12046, 16846, 11501, 15368, 20315, 12534, 16193, 16453, 14200	459	951	17911	1.92852	0.130685	0.000540587	0.0490527
GOTERM_BP_FAT	GO:0060548~negative regulation of cell death	49	8.89292	5.81335e-05	14130, 15258, 12051, 60530, 12721, 58250, 21926, 231507, 11622, 21825, 56708, 16176, 14200, 22402, 17869, 18793, 15162, 11799, 12702, 18148, 20750, 74137, 12273, 12505, 12608, 20698, 20254, 18712, 20613, 12774, 79201, 20296, 79202, 21857, 18755, 12981, 14127, 18049, 12047, 20293, 12046, 74041, 16846, 11501, 15368, 20315, 12534, 16453, 16193	459	1042	17911	1.835	0.273031	0.00113011	0.111651
GOTERM_BP_FAT	GO:0043065~positive regulation of apoptotic process	30	5.44465	0.00044364	17869, 18793, 56847, 12235, 80885, 66143, 637515, 56532, 12505, 19225, 17096, 27056, 20612, 14283, 12774, 243910, 21926, 21825, 18049, 12047, 16176, 16331, 12046, 16846, 21973, 11501, 15368, 17279, 16193, 16453	459	577	17911	2.02886	0.912307	0.00652141	0.849065
GOTERM_BP_FAT	GO:0043068~positive regulation of programmed cell death	30	5.44465	0.000515607	17869, 18793, 56847, 12235, 80885, 66143, 637515, 56532, 12505, 19225, 17096, 27056, 20612, 14283, 12774, 243910, 21926, 21825, 18049, 12047, 16176, 16331, 12046, 16846, 21973, 11501, 15368, 17279, 16193, 16453	459	582	17911	2.01143	0.940918	0.00737797	0.986153
GOTERM_BP_FAT	GO:0010942~positive regulation of cell death	31	5.62613	0.000667013	17869, 18793, 56847, 12235, 80885, 66143, 637515, 56532, 12505, 19225, 17096, 27056, 20612, 14283, 12774, 243910, 21926, 21825, 18049, 12047, 16176, 16331, 12046, 16846, 21973, 11501, 15368, 17392, 17279, 16193, 16453	459	620	17911	1.95109	0.974262	0.00913046	1.27398
Annotation Cluster 15	Enrichment Score: 5.301714430564162
Category	Term	Count	%	PValue	Genes	List Total	Pop Hits	Pop Total	Fold Enrichment	Bonferroni	Benjamini	FDR
GOTERM_BP_FAT	GO:1903557~positive regulation of tumor necrosis factor superfamily cytokine production	13	2.35935	3.53247e-07	12475, 21897, 12774, 14131, 12772, 20296, 17874, 14127, 12523, 20303, 21825, 16846, 11501	459	74	17911	6.85518	0.00193568	1.2747e-05	0.000678798
GOTERM_BP_FAT	GO:0032760~positive regulation of tumor necrosis factor production	12	2.17786	2.31256e-06	12523, 12475, 14127, 17874, 21825, 20303, 21897, 12774, 16846, 14131, 12772, 20296	459	73	17911	6.41454	0.0126043	6.89347e-05	0.00444374
GOTERM_BP_FAT	GO:1903555~regulation of tumor necrosis factor superfamily cytokine production	15	2.72232	4.24097e-06	12475, 22695, 21897, 12774, 14131, 12772, 20296, 12051, 17874, 14127, 12523, 20303, 21825, 16846, 11501	459	126	17911	4.64545	0.0229933	0.000116887	0.00814916
GOTERM_BP_FAT	GO:0071706~tumor necrosis factor superfamily cytokine production	15	2.72232	5.10876e-06	12475, 22695, 21897, 12774, 14131, 12772, 20296, 12051, 17874, 14127, 12523, 20303, 21825, 16846, 11501	459	128	17911	4.57287	0.0276327	0.000135361	0.00981656
GOTERM_BP_FAT	GO:0032680~regulation of tumor necrosis factor production	14	2.54083	1.75599e-05	12475, 22695, 21897, 12774, 14131, 12772, 20296, 12051, 17874, 14127, 12523, 20303, 21825, 16846	459	124	17911	4.40569	0.0918238	0.00038674	0.0337378
GOTERM_BP_FAT	GO:0032640~tumor necrosis factor production	13	2.35935	4.98011e-05	12475, 21897, 12774, 14131, 12772, 20296, 12051, 17874, 14127, 12523, 20303, 21825, 16846	459	118	17911	4.29901	0.239033	0.00097861	0.0956546
Annotation Cluster 16	Enrichment Score: 5.199129800594928
Category	Term	Count	%	PValue	Genes	List Total	Pop Hits	Pop Total	Fold Enrichment	Bonferroni	Benjamini	FDR
GOTERM_BP_FAT	GO:0010646~regulation of cell communication	121	21.9601	2.02941e-09	22324, 64095, 56193, 14172, 94092, 16906, 20306, 20305, 12523, 233079, 20303, 20308, 20307, 56532, 320100, 71690, 75590, 320207, 15200, 52033, 21825, 104943, 16331, 50930, 211770, 17392, 71302, 59126, 17869, 18793, 20361, 171180, 12235, 13836, 16878, 12702, 66143, 30938, 12505, 19225, 12700, 74039, 320790, 58203, 20254, 14087, 384009, 11542, 21897, 12981, 17874, 30878, 14744, 19734, 66650, 54672,…	459	2785	17911	1.69538	1.11312e-05	1.29434e-07	3.89972e-06
GOTERM_BP_FAT	GO:0023051~regulation of signaling	121	21.9601	3.29665e-09	22324, 64095, 56193, 14172, 94092, 16906, 20306, 20305, 12523, 233079, 20303, 20308, 20307, 56532, 320100, 71690, 75590, 320207, 15200, 52033, 21825, 104943, 16331, 50930, 211770, 17392, 71302, 59126, 17869, 18793, 20361, 171180, 12235, 13836, 16878, 12702, 66143, 30938, 12505, 19225, 12700, 74039, 320790, 58203, 20254, 14087, 384009, 11542, 21897, 12981, 17874, 30878, 14744, 19734, 66650, 54672,…	459	2808	17911	1.68149	1.8082e-05	2.00913e-07	6.33486e-06
GOTERM_BP_FAT	GO:0009966~regulation of signal transduction	110	19.9637	3.79841e-09	22324, 64095, 56193, 14172, 94092, 16906, 20306, 20305, 12523, 20303, 20308, 20307, 56532, 320100, 71690, 75590, 320207, 15200, 52033, 21825, 104943, 16331, 50930, 211770, 17392, 71302, 59126, 17869, 18793, 20361, 12235, 13836, 16878, 12702, 66143, 30938, 12505, 19225, 12700, 74039, 58203, 20254, 14087, 384009, 11542, 21897, 12981, 17874, 14744, 19734, 66650, 54672, 16156, 16453, 21938, 15258, 12…	459	2468	17911	1.73922	2.08341e-05	2.21641e-07	7.29904e-06
GOTERM_BP_FAT	GO:0048585~negative regulation of response to stimulus	64	11.6152	2.32152e-06	56193, 21930, 14130, 21938, 77125, 15258, 60530, 12523, 68588, 80782, 75590, 72828, 58250, 107321, 21926, 52033, 16178, 21825, 16176, 16331, 55985, 211770, 17392, 19267, 22695, 14836, 11815, 67742, 18793, 15139, 13836, 16878, 12702, 50778, 216858, 20750, 12505, 12700, 17096, 20254, 15170, 27052, 20613, 20359, 79201, 243910, 12772, 20296, 79202, 12981, 54483, 20293, 16846, 56722, 19734, 15368, 161…	459	1350	17911	1.84992	0.0126528	6.84576e-05	0.00446095
GOTERM_BP_FAT	GO:0009968~negative regulation of signal transduction	44	7.98548	0.00100982	19267, 56193, 14836, 11815, 18793, 15258, 13836, 60530, 16878, 50778, 12702, 68588, 216858, 12505, 75590, 12700, 17096, 20254, 15170, 20613, 72828, 58250, 79201, 243910, 79202, 107321, 21926, 52033, 16178, 12981, 21825, 16176, 16331, 56722, 19734, 15368, 16848, 66650, 54672, 20315, 211770, 17392, 17082, 16193	459	1025	17911	1.67508	0.99608	0.0131077	1.92273
GOTERM_BP_FAT	GO:0010648~negative regulation of cell communication	48	8.71143	0.0012089	19267, 64095, 56193, 11815, 14836, 18793, 15258, 60530, 13836, 16878, 50778, 12702, 68588, 216858, 12505, 19225, 75590, 12700, 17096, 20254, 15170, 20613, 72828, 58250, 79201, 243910, 79202, 107321, 21926, 52033, 16178, 12981, 21825, 16176, 16331, 16846, 56722, 19734, 15368, 16848, 66650, 54672, 20315, 211770, 16156, 17392, 17082, 16193	459	1160	17911	1.61469	0.998686	0.0152411	2.29763
GOTERM_BP_FAT	GO:0023057~negative regulation of signaling	48	8.71143	0.00128086	19267, 64095, 56193, 11815, 14836, 18793, 15258, 60530, 13836, 16878, 50778, 12702, 68588, 216858, 12505, 19225, 75590, 12700, 17096, 20254, 15170, 20613, 72828, 58250, 79201, 243910, 79202, 107321, 21926, 52033, 16178, 12981, 21825, 16176, 16331, 16846, 56722, 19734, 15368, 16848, 66650, 54672, 20315, 211770, 16156, 17392, 17082, 16193	459	1164	17911	1.60915	0.999115	0.0158504	2.43281
GOTERM_BP_FAT	GO:1902532~negative regulation of intracellular signal transduction	20	3.62976	0.0276699	15170, 20613, 243910, 18793, 52033, 60530, 13836, 16878, 21825, 12702, 16176, 56722, 12505, 54672, 20315, 12700, 75590, 17082, 17392, 17096	459	459	17911	1.7003	1	0.193423	41.6786
Annotation Cluster 17	Enrichment Score: 5.122485259810359
Category	Term	Count	%	PValue	Genes	List Total	Pop Hits	Pop Total	Fold Enrichment	Bonferroni	Benjamini	FDR
GOTERM_BP_FAT	GO:0002274~myeloid leukocyte activation	29	5.26316	1.33129e-15	75766, 53314, 381319, 14131, 77125, 170741, 14130, 12523, 14159, 17096, 15951, 94176, 11541, 11542, 21897, 20375, 12772, 74732, 77777, 12981, 14127, 21825, 14125, 56743, 15368, 16190, 17082, 216161, 20963	459	164	17911	6.90019	7.30749e-12	2.52021e-13	2.56462e-12
GOTERM_BP_FAT	GO:0002703~regulation of leukocyte mediated immunity	26	4.71869	1.19167e-11	22324, 14131, 22376, 14130, 12523, 56532, 14159, 80782, 17096, 15170, 11541, 11542, 12772, 14825, 21926, 77777, 14127, 14125, 56708, 14129, 16846, 15368, 16190, 20963, 16193, 16453	459	186	17911	5.45466	6.5363e-08	1.1672e-09	2.28992e-08
GOTERM_BP_FAT	GO:0002886~regulation of myeloid leukocyte mediated immunity	14	2.54083	2.53026e-10	11541, 11542, 14131, 12772, 14825, 12523, 14127, 14125, 14129, 16190, 15368, 14159, 20963, 17096	459	50	17911	10.9261	1.38785e-06	2.13515e-08	4.86216e-07
GOTERM_BP_FAT	GO:0002444~myeloid leukocyte mediated immunity	17	3.0853	4.01446e-10	11541, 11542, 14131, 12772, 74732, 14825, 12523, 14127, 14125, 56743, 14129, 16190, 15368, 14159, 17969, 20963, 17096	459	85	17911	7.80436	2.20193e-06	3.10131e-08	7.71421e-07
GOTERM_BP_FAT	GO:0002275~myeloid cell activation involved in immune response	16	2.90381	5.82135e-10	11541, 94176, 11542, 12772, 74732, 77125, 12523, 14127, 14125, 56743, 16190, 15368, 14159, 20963, 216161, 17096	459	75	17911	8.32465	3.19301e-06	4.20133e-08	1.11863e-06
GOTERM_BP_FAT	GO:0002366~leukocyte activation involved in immune response	27	4.90018	7.0969e-10	26909, 53314, 77125, 12051, 12523, 18826, 56619, 16182, 12721, 14159, 17096, 94176, 11541, 11542, 12772, 74732, 14127, 14125, 56708, 56743, 15368, 16848, 16190, 216161, 20963, 16193, 16453	459	242	17911	4.35367	3.89264e-06	5.05539e-08	1.36374e-06
GOTERM_BP_FAT	GO:0002263~cell activation involved in immune response	27	4.90018	8.46564e-10	26909, 53314, 77125, 12051, 12523, 18826, 56619, 16182, 12721, 14159, 17096, 94176, 11541, 11542, 12772, 74732, 14127, 14125, 56708, 56743, 15368, 16848, 16190, 216161, 20963, 16193, 16453	459	244	17911	4.31798	4.64339e-06	5.87773e-08	1.62676e-06
GOTERM_BP_FAT	GO:0002699~positive regulation of immune effector process	23	4.17423	1.99931e-09	22324, 11541, 11542, 14131, 12772, 20296, 14825, 21926, 20361, 77125, 77777, 12523, 14127, 233079, 14125, 56708, 14129, 15368, 16190, 14159, 20963, 17096, 16193	459	184	17911	4.87772	1.09662e-05	1.29014e-07	3.84188e-06
GOTERM_BP_FAT	GO:0043299~leukocyte degranulation	14	2.54083	1.47117e-08	11541, 11542, 12772, 74732, 14127, 12523, 14125, 56743, 16190, 15368, 12721, 14159, 20963, 17096	459	68	17911	8.0339	8.06903e-05	7.40308e-07	2.827e-05
GOTERM_BP_FAT	GO:0002697~regulation of immune effector process	33	5.98911	4.33238e-08	22324, 14131, 20361, 22376, 77125, 14130, 72512, 12523, 233079, 21679, 56532, 214763, 14159, 80782, 17096, 15170, 11541, 11542, 12772, 14825, 20296, 21926, 77777, 14127, 14125, 56708, 14129, 16846, 15368, 16190, 20963, 16193, 16453	459	421	17911	3.05871	0.000237603	1.98026e-06	8.32512e-05
GOTERM_BP_FAT	GO:0045576~mast cell activation	13	2.35935	4.59014e-08	11541, 11542, 14131, 14130, 14127, 12523, 14125, 56743, 16190, 15368, 14159, 20963, 17096	459	62	17911	8.18199	0.000251738	2.06368e-06	8.82043e-05
GOTERM_BP_FAT	GO:0033006~regulation of mast cell activation involved in immune response	10	1.81488	9.66049e-08	12523, 14127, 14125, 11541, 11542, 15368, 16190, 14159, 20963, 17096	459	33	17911	11.8248	0.000529738	4.04486e-06	0.000185636
GOTERM_BP_FAT	GO:0043304~regulation of mast cell degranulation	10	1.81488	9.66049e-08	12523, 14127, 14125, 11541, 11542, 15368, 16190, 14159, 20963, 17096	459	33	17911	11.8248	0.000529738	4.04486e-06	0.000185636
GOTERM_BP_FAT	GO:0033003~regulation of mast cell activation	11	1.99637	9.7554e-08	12523, 19267, 14127, 14125, 11541, 11542, 15368, 16190, 14159, 20963, 17096	459	43	17911	9.98232	0.00053494	4.05366e-06	0.00018746
GOTERM_BP_FAT	GO:0043300~regulation of leukocyte degranulation	11	1.99637	1.23389e-07	12523, 14127, 14125, 11541, 11542, 12772, 15368, 16190, 14159, 20963, 17096	459	44	17911	9.75545	0.000676558	4.94004e-06	0.000237104
GOTERM_BP_FAT	GO:0002279~mast cell activation involved in immune response	11	1.99637	2.40409e-07	12523, 14127, 14125, 11541, 11542, 56743, 15368, 16190, 14159, 20963, 17096	459	47	17911	9.13276	0.00131777	9.09405e-06	0.00046197
GOTERM_BP_FAT	GO:0006909~phagocytosis	20	3.62976	2.45708e-07	22324, 94176, 16414, 14131, 12772, 20296, 15162, 19288, 21926, 14130, 22376, 17921, 14127, 21825, 19332, 16176, 14129, 110794, 16846, 12721	459	183	17911	4.26468	0.0013468	9.16805e-06	0.000472153
GOTERM_BP_FAT	GO:0043303~mast cell degranulation	10	1.81488	5.84254e-07	12523, 14127, 14125, 11541, 11542, 56743, 15368, 16190, 20963, 17096	459	40	17911	9.75545	0.0031995	2.05423e-05	0.0011227
GOTERM_BP_FAT	GO:0002448~mast cell mediated immunity	10	1.81488	7.3178e-07	12523, 14127, 14125, 11541, 11542, 56743, 15368, 16190, 20963, 17096	459	41	17911	9.51751	0.00400577	2.54036e-05	0.00140618
GOTERM_BP_FAT	GO:0002888~positive regulation of myeloid leukocyte mediated immunity	9	1.63339	8.08833e-07	14127, 14125, 11541, 14129, 11542, 14131, 16190, 14825, 20963	459	31	17911	11.3289	0.00442663	2.77274e-05	0.00155425
GOTERM_BP_FAT	GO:0002705~positive regulation of leukocyte mediated immunity	14	2.54083	6.33786e-06	22324, 11541, 11542, 14131, 14825, 21926, 77777, 14127, 14125, 56708, 14129, 16190, 20963, 16193	459	113	17911	4.83456	0.034166	0.000163964	0.0121782
GOTERM_BP_FAT	GO:0032418~lysosome localization	10	1.81488	1.12658e-05	12523, 14127, 14125, 11541, 11542, 56743, 15368, 16190, 20963, 17096	459	56	17911	6.96818	0.059923	0.000265173	0.0216463
GOTERM_BP_FAT	GO:0002532~production of molecular mediator involved in inflammatory response	9	1.63339	3.59591e-05	16178, 54483, 14127, 11815, 11542, 16172, 16190, 20963, 17096	459	50	17911	7.02392	0.179006	0.000719591	0.0690765
GOTERM_BP_FAT	GO:0006897~endocytosis	31	5.62613	3.63685e-05	12475, 22324, 11813, 16975, 20288, 14131, 15162, 19288, 22376, 171180, 14130, 17921, 110794, 232414, 12721, 94176, 20612, 16414, 12772, 20296, 21926, 170786, 14127, 21825, 19332, 16176, 14129, 16846, 20339, 20963, 170780	459	525	17911	2.30414	0.180848	0.000725137	0.0698628
GOTERM_BP_FAT	GO:0045055~regulated exocytosis	16	2.90381	8.52847e-05	56193, 11541, 11542, 12772, 74732, 171180, 12523, 14127, 14125, 56743, 12721, 16190, 15368, 14159, 20963, 17096	459	185	17911	3.37486	0.373625	0.00158453	0.163756
GOTERM_BP_FAT	GO:0033008~positive regulation of mast cell activation involved in immune response	6	1.08893	9.24488e-05	14127, 14125, 11541, 11542, 16190, 20963	459	19	17911	12.3227	0.397764	0.00169457	0.1775
GOTERM_BP_FAT	GO:0043306~positive regulation of mast cell degranulation	6	1.08893	9.24488e-05	14127, 14125, 11541, 11542, 16190, 20963	459	19	17911	12.3227	0.397764	0.00169457	0.1775
GOTERM_BP_FAT	GO:1903305~regulation of regulated secretory pathway	12	2.17786	0.000139631	12523, 14127, 14125, 11541, 11542, 12772, 15368, 16190, 14159, 20963, 171180, 17096	459	112	17911	4.18091	0.535099	0.00234672	0.267975
GOTERM_BP_FAT	GO:0033005~positive regulation of mast cell activation	6	1.08893	0.000304087	14127, 14125, 11541, 11542, 16190, 20963	459	24	17911	9.75545	0.811408	0.00468805	0.582719
GOTERM_BP_FAT	GO:0043302~positive regulation of leukocyte degranulation	6	1.08893	0.000304087	14127, 14125, 11541, 11542, 16190, 20963	459	24	17911	9.75545	0.811408	0.00468805	0.582719
GOTERM_BP_FAT	GO:0001820~serotonin secretion	5	0.907441	0.000460337	15566, 14127, 14125, 14131, 20963	459	15	17911	13.0073	0.919984	0.00671211	0.880886
GOTERM_BP_FAT	GO:0060627~regulation of vesicle-mediated transport	25	4.53721	0.000651667	12475, 11813, 14131, 15162, 19288, 14130, 171180, 12523, 12721, 14159, 17096, 11541, 94176, 11542, 12772, 20296, 21926, 14127, 14125, 16176, 14129, 16190, 15368, 20339, 20963	459	453	17911	2.15352	0.972	0.00896601	1.24484
GOTERM_BP_FAT	GO:0006887~exocytosis	19	3.44828	0.000901244	56193, 11541, 11542, 12772, 74732, 15162, 171180, 21928, 12523, 14127, 14125, 56743, 75909, 12721, 16190, 15368, 14159, 20963, 17096	459	305	17911	2.43087	0.992885	0.0118747	1.71769
GOTERM_BP_FAT	GO:0006837~serotonin transport	5	0.907441	0.00120533	15566, 14127, 14125, 14131, 20963	459	19	17911	10.2689	0.99866	0.0152314	2.29092
GOTERM_BP_FAT	GO:0032386~regulation of intracellular transport	25	4.53721	0.00139678	11815, 12051, 72512, 12523, 18826, 16182, 14159, 19225, 20698, 17096, 11541, 11542, 20296, 21926, 14127, 14125, 16176, 16846, 56722, 16190, 15368, 50930, 12534, 20963, 16193	459	479	17911	2.03663	0.999532	0.017081	2.65019
GOTERM_BP_FAT	GO:0015844~monoamine transport	9	1.63339	0.00148047	15566, 14127, 17069, 14125, 20519, 11541, 14131, 20315, 20963	459	85	17911	4.13172	0.999704	0.0179757	2.80684
GOTERM_BP_FAT	GO:0017157~regulation of exocytosis	12	2.17786	0.00421251	12523, 14127, 14125, 11541, 11542, 12772, 15368, 16190, 14159, 20963, 171180, 17096	459	169	17911	2.77078	1	0.0433066	7.79158
GOTERM_BP_FAT	GO:0016192~vesicle-mediated transport	45	8.16697	0.00645205	22324, 12475, 56193, 11813, 20288, 16975, 105853, 14131, 15162, 19288, 22376, 171180, 14130, 21928, 17921, 12523, 75909, 110794, 232414, 12721, 14159, 17096, 20612, 94176, 11541, 11542, 16414, 12772, 74732, 20296, 21926, 170786, 14127, 21825, 14125, 19332, 16176, 14129, 56743, 16846, 15368, 16190, 20339, 170780, 20963	459	1168	17911	1.50341	1	0.0617527	11.696
GOTERM_BP_FAT	GO:1903307~positive regulation of regulated secretory pathway	6	1.08893	0.00880554	14127, 14125, 11541, 11542, 16190, 20963	459	50	17911	4.68261	1	0.0795817	15.6299
GOTERM_BP_FAT	GO:0051656~establishment of organelle localization	18	3.26679	0.00956482	11541, 11542, 67849, 74732, 171180, 12523, 11799, 17921, 59014, 14127, 14125, 18148, 72515, 56743, 15368, 16190, 20963, 17096	459	353	17911	1.98978	1	0.0850596	16.8632
GOTERM_BP_FAT	GO:0015850~organic hydroxy compound transport	12	2.17786	0.0101681	15566, 14127, 11813, 17069, 14125, 20519, 11541, 20288, 16846, 14131, 20315, 20963	459	191	17911	2.45163	1	0.0893398	17.8309
GOTERM_BP_FAT	GO:0019722~calcium-mediated signaling	9	1.63339	0.0255905	14125, 20303, 11542, 56743, 20344, 12774, 21926, 20963, 20698	459	138	17911	2.5449	1	0.181952	39.2346
GOTERM_BP_FAT	GO:0019932~second-messenger-mediated signaling	11	1.99637	0.0471859	21825, 14125, 20303, 11542, 56743, 20344, 12774, 21926, 20963, 20698, 215798	459	213	17911	2.01521	1	0.284179	60.4979
GOTERM_BP_FAT	GO:0051640~organelle localization	18	3.26679	0.0529536	11541, 11542, 67849, 74732, 171180, 12523, 11799, 17921, 59014, 14127, 14125, 18148, 72515, 56743, 15368, 16190, 20963, 17096	459	433	17911	1.62215	1	0.308176	64.8481
GOTERM_BP_FAT	GO:0045921~positive regulation of exocytosis	6	1.08893	0.0749955	14127, 14125, 11541, 11542, 16190, 20963	459	88	17911	2.66058	1	0.38967	77.6427
GOTERM_BP_FAT	GO:0050850~positive regulation of calcium-mediated signaling	4	0.725953	0.10211	14125, 20303, 11542, 20963	459	44	17911	3.54744	1	0.468751	87.3779
GOTERM_BP_FAT	GO:0050848~regulation of calcium-mediated signaling	4	0.725953	0.342863	14125, 20303, 11542, 20963	459	81	17911	1.927	1	0.850449	99.9687
Annotation Cluster 18	Enrichment Score: 4.976619636475309
Category	Term	Count	%	PValue	Genes	List Total	Pop Hits	Pop Total	Fold Enrichment	Bonferroni	Benjamini	FDR
GOTERM_BP_FAT	GO:0050776~regulation of immune response	54	9.80036	1.0998e-14	22324, 12475, 14131, 22376, 14130, 77125, 72512, 12523, 233079, 56532, 18578, 80782, 12267, 107321, 21926, 14289, 56708, 16331, 56743, 18636, 67486, 20963, 67742, 15139, 20361, 13874, 56619, 12505, 12273, 214763, 14159, 54123, 74039, 58203, 17096, 15170, 11541, 11542, 21897, 12772, 18755, 77777, 14127, 17874, 14125, 12047, 14129, 16846, 11501, 15368, 16190, 17082, 16453, 16193	459	620	17911	3.39867	6.02868e-11	1.88394e-12	2.11164e-11
GOTERM_BP_FAT	GO:0050778~positive regulation of immune response	43	7.80399	2.35913e-12	22324, 12475, 14131, 15139, 20361, 22376, 77125, 72512, 13874, 233079, 18578, 12505, 12273, 214763, 54123, 74039, 58203, 17096, 12267, 15170, 11541, 11542, 21897, 12772, 107321, 21926, 18755, 77777, 14127, 17874, 14125, 14289, 56708, 12047, 14129, 56743, 18636, 11501, 67486, 16190, 20963, 16193, 16453	459	474	17911	3.53995	1.29397e-08	2.5372e-10	4.53328e-09
GOTERM_BP_FAT	GO:0002253~activation of immune response	25	4.53721	2.19748e-06	15170, 12267, 12475, 21897, 15139, 107321, 21926, 18755, 22376, 72512, 17874, 14127, 233079, 14289, 12047, 18636, 56743, 18578, 11501, 12273, 214763, 54123, 74039, 20963, 17096	459	316	17911	3.08717	0.0119809	6.62242e-05	0.00422261
GOTERM_BP_FAT	GO:0045088~regulation of innate immune response	20	3.62976	3.50169e-06	15170, 22324, 12475, 21897, 21926, 77777, 72512, 17874, 14127, 13874, 233079, 16846, 11501, 214763, 67486, 80782, 54123, 20963, 58203, 17096	459	218	17911	3.57998	0.0190236	9.74918e-05	0.00672866
GOTERM_BP_FAT	GO:0045089~positive regulation of innate immune response	17	3.0853	9.09493e-06	22324, 12475, 21897, 21926, 77777, 72512, 17874, 14127, 13874, 233079, 11501, 214763, 67486, 54123, 20963, 58203, 17096	459	172	17911	3.8568	0.048662	0.00022268	0.0174754
GOTERM_BP_FAT	GO:0002764~immune response-regulating signaling pathway	22	3.99274	1.41987e-05	15170, 12267, 12475, 21897, 107321, 21926, 18755, 22376, 17874, 14127, 233079, 14289, 12047, 56619, 56743, 18578, 11501, 12273, 54123, 74039, 20963, 17096	459	284	17911	3.02281	0.074925	0.000325806	0.0272808
GOTERM_BP_FAT	GO:0002757~immune response-activating signal transduction	21	3.81125	1.77982e-05	15170, 12267, 12475, 21897, 107321, 18755, 21926, 22376, 17874, 14127, 233079, 14289, 12047, 56743, 18578, 11501, 12273, 54123, 74039, 20963, 17096	459	266	17911	3.08067	0.0930103	0.000390421	0.0341956
GOTERM_BP_FAT	GO:0002768~immune response-regulating cell surface receptor signaling pathway	16	2.90381	6.65352e-05	15170, 12267, 107321, 18755, 22376, 14127, 233079, 14289, 12047, 56619, 56743, 18578, 12273, 74039, 20963, 17096	459	181	17911	3.44944	0.305774	0.00126641	0.127777
GOTERM_BP_FAT	GO:0002429~immune response-activating cell surface receptor signaling pathway	15	2.72232	8.98372e-05	15170, 12267, 107321, 18755, 22376, 14127, 233079, 14289, 12047, 56743, 18578, 12273, 74039, 20963, 17096	459	165	17911	3.54744	0.389074	0.00165781	0.17249
GOTERM_BP_FAT	GO:0002218~activation of innate immune response	12	2.17786	0.000319101	72512, 12475, 14127, 17874, 233079, 21897, 11501, 214763, 54123, 21926, 20963, 17096	459	123	17911	3.807	0.826321	0.00485083	0.611406
GOTERM_BP_FAT	GO:0002758~innate immune response-activating signal transduction	10	1.81488	0.00294926	12475, 14127, 17874, 233079, 21897, 11501, 54123, 21926, 20963, 17096	459	116	17911	3.36395	1	0.0320078	5.51762
GOTERM_BP_FAT	GO:0050851~antigen receptor-mediated signaling pathway	9	1.63339	0.0246346	15170, 12047, 56743, 18578, 107321, 74039, 18755, 20963, 17096	459	137	17911	2.56348	1	0.176619	38.0788
GOTERM_BP_FAT	GO:0002221~pattern recognition receptor signaling pathway	7	1.27042	0.0566933	12475, 17874, 233079, 21897, 54123, 21926, 17096	459	107	17911	2.55283	1	0.323212	67.4216
GOTERM_BP_FAT	GO:0002224~toll-like receptor signaling pathway	6	1.08893	0.0589394	12475, 17874, 21897, 54123, 21926, 17096	459	82	17911	2.85525	1	0.332931	68.8804
Annotation Cluster 19	Enrichment Score: 4.9536054570787105
Category	Term	Count	%	PValue	Genes	List Total	Pop Hits	Pop Total	Fold Enrichment	Bonferroni	Benjamini	FDR
GOTERM_BP_FAT	GO:1903706~regulation of hemopoiesis	32	5.80762	1.08786e-08	229323, 75766, 22695, 17869, 170741, 16878, 12505, 12608, 14159, 74039, 12394, 17096, 15170, 14087, 18712, 72828, 20375, 243910, 12772, 14825, 21926, 16176, 16331, 16846, 11501, 16190, 211770, 16658, 20963, 16193, 16453, 238377	459	376	17911	3.321	5.96671e-05	5.7931e-07	2.09043e-05
GOTERM_BP_FAT	GO:0051241~negative regulation of multicellular organismal process	58	10.5263	1.43457e-06	15566, 64095, 14130, 77125, 20745, 12051, 12523, 319197, 18578, 73121, 72828, 231507, 21926, 16178, 11622, 21825, 96875, 16176, 16331, 55985, 211770, 229323, 12457, 22695, 11813, 11815, 434215, 17869, 170741, 13836, 16878, 216858, 20750, 12505, 19225, 17969, 17096, 20613, 20359, 11541, 12774, 243910, 12772, 20296, 21857, 54483, 12310, 30878, 16846, 16190, 15368, 16848, 21990, 16658, 17082, 238377…	459	1157	17911	1.95615	0.00783774	4.52209e-05	0.00275664
GOTERM_BP_FAT	GO:0045595~regulation of cell differentiation	78	14.1561	4.40611e-06	15566, 65255, 14172, 15117, 20288, 94092, 20745, 68588, 20308, 15423, 20307, 212980, 73121, 15951, 19116, 72828, 20375, 13803, 21926, 17129, 56708, 16176, 16331, 16477, 23886, 50930, 211770, 20963, 229323, 22402, 12457, 75766, 22695, 57266, 16975, 17869, 108911, 20361, 170741, 16878, 13874, 12447, 12702, 216858, 20750, 12505, 12608, 14159, 12508, 19225, 74039, 12394, 20698, 320790, 17096, 13610, …	459	1802	17911	1.68907	0.0238779	0.000120831	0.00846646
GOTERM_BP_FAT	GO:2000026~regulation of multicellular organismal development	78	14.1561	2.32693e-05	15566, 65255, 14172, 94092, 69219, 20745, 15258, 68588, 58861, 319197, 73121, 212980, 12267, 19116, 72828, 20375, 14825, 13803, 21926, 11622, 21825, 56708, 16176, 16331, 211770, 20963, 229323, 22402, 12457, 75766, 22695, 16975, 17869, 15139, 20361, 170741, 13836, 16878, 216858, 20750, 12273, 12505, 12608, 14159, 19225, 74039, 21983, 12394, 20698, 320790, 17096, 13610, 15170, 14087, 384009, 20613,…	459	1888	17911	1.61213	0.119824	0.000500399	0.0447049
GOTERM_BP_FAT	GO:0051093~negative regulation of developmental process	42	7.6225	6.77878e-05	229323, 22695, 57266, 17869, 108911, 170741, 20745, 13836, 13874, 16878, 18148, 216858, 20308, 319197, 20750, 12505, 73121, 17096, 13610, 20613, 72828, 20359, 12774, 243910, 12772, 20296, 231507, 171170, 21926, 21857, 69564, 21825, 16176, 16331, 16846, 16190, 16848, 211770, 16658, 238377, 16193, 16453	459	845	17911	1.93954	0.310528	0.00128578	0.130181
GOTERM_BP_FAT	GO:0045596~negative regulation of cell differentiation	31	5.62613	0.0175018	229323, 12457, 22695, 57266, 17869, 108911, 170741, 20745, 13874, 216858, 20308, 20750, 12505, 73121, 17096, 13610, 20613, 72828, 20359, 12774, 243910, 171170, 21926, 69564, 16176, 16331, 16190, 211770, 16658, 16453, 238377	459	781	17911	1.54888	1	0.136673	28.7727
Annotation Cluster 20	Enrichment Score: 4.524575605465454
Category	Term	Count	%	PValue	Genes	List Total	Pop Hits	Pop Total	Fold Enrichment	Bonferroni	Benjamini	FDR
GOTERM_BP_FAT	GO:0045597~positive regulation of cell differentiation	53	9.61887	4.99157e-07	15566, 65255, 14172, 15117, 20288, 94092, 68588, 20307, 15423, 15951, 13803, 21926, 17129, 56708, 16176, 16331, 16477, 50930, 23886, 211770, 20963, 12457, 22402, 22695, 75766, 17869, 16975, 20361, 16878, 12702, 12447, 216858, 12608, 14159, 19225, 12508, 12394, 20698, 17096, 384009, 20613, 12774, 12772, 18755, 12981, 18049, 16846, 11501, 16190, 21990, 20315, 16193, 238377	459	981	17911	2.10821	0.00273413	1.77782e-05	0.000959177
GOTERM_BP_FAT	GO:0045595~regulation of cell differentiation	78	14.1561	4.40611e-06	15566, 65255, 14172, 15117, 20288, 94092, 20745, 68588, 20308, 15423, 20307, 212980, 73121, 15951, 19116, 72828, 20375, 13803, 21926, 17129, 56708, 16176, 16331, 16477, 23886, 50930, 211770, 20963, 229323, 22402, 12457, 75766, 22695, 57266, 16975, 17869, 108911, 20361, 170741, 16878, 13874, 12447, 12702, 216858, 20750, 12505, 12608, 14159, 12508, 19225, 74039, 12394, 20698, 320790, 17096, 13610, …	459	1802	17911	1.68907	0.0238779	0.000120831	0.00846646
GOTERM_BP_FAT	GO:0051094~positive regulation of developmental process	59	10.7078	7.8221e-06	15566, 65255, 14172, 15117, 94092, 69219, 15258, 21679, 58861, 20307, 15423, 14239, 12267, 14825, 13803, 21926, 21825, 56708, 16176, 16331, 50930, 23886, 211770, 20963, 22402, 75766, 16975, 17869, 15139, 20361, 16878, 66143, 216858, 12273, 14159, 19225, 12508, 21983, 12394, 20698, 320790, 17096, 15361, 384009, 20613, 12774, 16414, 12772, 18755, 18049, 16846, 11501, 15368, 16190, 20315, 12534, 161…	459	1252	17911	1.83889	0.041997	0.000195001	0.0150299
GOTERM_BP_FAT	GO:2000026~regulation of multicellular organismal development	78	14.1561	2.32693e-05	15566, 65255, 14172, 94092, 69219, 20745, 15258, 68588, 58861, 319197, 73121, 212980, 12267, 19116, 72828, 20375, 14825, 13803, 21926, 11622, 21825, 56708, 16176, 16331, 211770, 20963, 229323, 22402, 12457, 75766, 22695, 16975, 17869, 15139, 20361, 170741, 13836, 16878, 216858, 20750, 12273, 12505, 12608, 14159, 19225, 74039, 21983, 12394, 20698, 320790, 17096, 13610, 15170, 14087, 384009, 20613,…	459	1888	17911	1.61213	0.119824	0.000500399	0.0447049
GOTERM_BP_FAT	GO:0060284~regulation of cell development	35	6.35209	0.0595282	15566, 22402, 15117, 16975, 17869, 108911, 20361, 20745, 16878, 216858, 15423, 20750, 73121, 212980, 14159, 12394, 20698, 320790, 17096, 13610, 384009, 20613, 20359, 12774, 12772, 13803, 18755, 21926, 18049, 56708, 16176, 20315, 211770, 16193, 238377	459	1006	17911	1.35762	1	0.33472	69.2524
Annotation Cluster 21	Enrichment Score: 4.246146588759596
Category	Term	Count	%	PValue	Genes	List Total	Pop Hits	Pop Total	Fold Enrichment	Bonferroni	Benjamini	FDR
GOTERM_BP_FAT	GO:0051090~regulation of sequence-specific DNA binding transcription factor activity	27	4.90018	8.18147e-07	14087, 20893, 18712, 16975, 16414, 14283, 243910, 12069, 15162, 18755, 21926, 15258, 17874, 12523, 18049, 18148, 16176, 56532, 11501, 15368, 54672, 74039, 14239, 211770, 20698, 20963, 16193	459	342	17911	3.08067	0.00447748	2.78725e-05	0.00157214
GOTERM_BP_FAT	GO:0051091~positive regulation of sequence-specific DNA binding transcription factor activity	17	3.0853	0.000115796	14283, 16414, 16975, 12069, 18755, 21926, 15258, 17874, 12523, 18049, 18148, 16176, 56532, 11501, 74039, 20698, 16193	459	212	17911	3.12911	0.470159	0.00203376	0.22228
GOTERM_BP_FAT	GO:0051092~positive regulation of NF-kappaB transcription factor activity	10	1.81488	0.00192768	12523, 17874, 18148, 16176, 56532, 16414, 11501, 21926, 18755, 20698	459	109	17911	3.57998	0.999975	0.0224555	3.63992
Annotation Cluster 22	Enrichment Score: 4.243364952984452
Category	Term	Count	%	PValue	Genes	List Total	Pop Hits	Pop Total	Fold Enrichment	Bonferroni	Benjamini	FDR
GOTERM_BP_FAT	GO:0048584~positive regulation of response to stimulus	107	19.4192	3.4338e-16	22324, 64095, 12475, 56193, 14172, 94092, 16906, 77125, 20306, 20305, 12523, 233079, 20303, 20308, 20307, 13040, 56532, 320100, 71690, 320207, 15200, 14825, 21825, 14289, 104943, 56743, 18636, 67486, 50930, 17392, 14726, 59126, 17869, 18793, 15139, 20361, 12235, 16878, 66143, 12505, 19225, 74039, 58203, 20254, 384009, 11541, 11542, 21897, 12774, 12772, 12981, 17874, 12047, 14744, 16156, 238377, 1…	459	1834	17911	2.27663	1.82687e-12	8.30447e-14	6.43929e-13
GOTERM_BP_FAT	GO:0010646~regulation of cell communication	121	21.9601	2.02941e-09	22324, 64095, 56193, 14172, 94092, 16906, 20306, 20305, 12523, 233079, 20303, 20308, 20307, 56532, 320100, 71690, 75590, 320207, 15200, 52033, 21825, 104943, 16331, 50930, 211770, 17392, 71302, 59126, 17869, 18793, 20361, 171180, 12235, 13836, 16878, 12702, 66143, 30938, 12505, 19225, 12700, 74039, 320790, 58203, 20254, 14087, 384009, 11542, 21897, 12981, 17874, 30878, 14744, 19734, 66650, 54672,…	459	2785	17911	1.69538	1.11312e-05	1.29434e-07	3.89972e-06
GOTERM_BP_FAT	GO:0023051~regulation of signaling	121	21.9601	3.29665e-09	22324, 64095, 56193, 14172, 94092, 16906, 20306, 20305, 12523, 233079, 20303, 20308, 20307, 56532, 320100, 71690, 75590, 320207, 15200, 52033, 21825, 104943, 16331, 50930, 211770, 17392, 71302, 59126, 17869, 18793, 20361, 171180, 12235, 13836, 16878, 12702, 66143, 30938, 12505, 19225, 12700, 74039, 320790, 58203, 20254, 14087, 384009, 11542, 21897, 12981, 17874, 30878, 14744, 19734, 66650, 54672,…	459	2808	17911	1.68149	1.8082e-05	2.00913e-07	6.33486e-06
GOTERM_BP_FAT	GO:0009966~regulation of signal transduction	110	19.9637	3.79841e-09	22324, 64095, 56193, 14172, 94092, 16906, 20306, 20305, 12523, 20303, 20308, 20307, 56532, 320100, 71690, 75590, 320207, 15200, 52033, 21825, 104943, 16331, 50930, 211770, 17392, 71302, 59126, 17869, 18793, 20361, 12235, 13836, 16878, 12702, 66143, 30938, 12505, 19225, 12700, 74039, 58203, 20254, 14087, 384009, 11542, 21897, 12981, 17874, 14744, 19734, 66650, 54672, 16156, 16453, 21938, 15258, 12…	459	2468	17911	1.73922	2.08341e-05	2.21641e-07	7.29904e-06
GOTERM_BP_FAT	GO:0035556~intracellular signal transduction	104	18.8748	3.40086e-08	22324, 64095, 56193, 65255, 14172, 16906, 20306, 20305, 12523, 20303, 20308, 20307, 56532, 320100, 75590, 226652, 15951, 320207, 15200, 52033, 21825, 104943, 16331, 223881, 56743, 13449, 50930, 211770, 17392, 71302, 59126, 17869, 18793, 20361, 12235, 13836, 16878, 12702, 66143, 30938, 12505, 12608, 19225, 74039, 12700, 20254, 384009, 11542, 21897, 12774, 12981, 17874, 12363, 12047, 19332, 14744, …	459	2380	17911	1.70515	0.00018652	1.62206e-06	6.53511e-05
GOTERM_BP_FAT	GO:1902533~positive regulation of intracellular signal transduction	53	9.61887	3.99602e-08	64095, 14172, 16906, 21938, 20306, 15258, 12523, 20305, 20303, 20308, 20307, 20344, 319197, 56532, 16182, 320100, 15200, 320207, 21926, 21825, 104943, 56708, 16176, 50930, 20963, 59126, 20361, 12235, 16878, 66143, 12505, 12273, 19225, 20698, 17096, 15170, 384009, 94176, 11542, 21897, 20296, 12981, 17874, 14125, 18049, 20293, 14744, 16846, 56722, 11501, 15368, 16156, 16193	459	905	17911	2.28525	0.000219158	1.85747e-06	7.67876e-05
GOTERM_BP_FAT	GO:0010647~positive regulation of cell communication	74	13.4301	4.73027e-08	15566, 64095, 14172, 94092, 16906, 21938, 20306, 15258, 12523, 20305, 80885, 20303, 20308, 20344, 20307, 319197, 56532, 16182, 320100, 71690, 320207, 15200, 21926, 21825, 104943, 56708, 16176, 18111, 23886, 50930, 20963, 59126, 17869, 18793, 56847, 20361, 171180, 12235, 16878, 13874, 66143, 12505, 12273, 19225, 54123, 74039, 12394, 20698, 58203, 17096, 15170, 384009, 20612, 94176, 11542, 21897, 2…	459	1490	17911	1.93799	0.000259422	2.10939e-06	9.0897e-05
GOTERM_BP_FAT	GO:0023056~positive regulation of signaling	74	13.4301	5.70143e-08	15566, 64095, 14172, 94092, 16906, 21938, 20306, 15258, 12523, 20305, 80885, 20303, 20308, 20344, 20307, 319197, 56532, 16182, 320100, 71690, 320207, 15200, 21926, 21825, 104943, 56708, 16176, 18111, 23886, 50930, 20963, 59126, 17869, 18793, 56847, 20361, 171180, 12235, 16878, 13874, 66143, 12505, 12273, 19225, 54123, 74039, 12394, 20698, 58203, 17096, 15170, 384009, 20612, 94176, 11542, 21897, 2…	459	1497	17911	1.92893	0.000312675	2.44315e-06	0.000109559
GOTERM_BP_FAT	GO:1902531~regulation of intracellular signal transduction	75	13.6116	1.12773e-07	22324, 64095, 14172, 16906, 21938, 15258, 20306, 12051, 60530, 12523, 20305, 20303, 20308, 20344, 20307, 319197, 56532, 16182, 320100, 75590, 320207, 15200, 72318, 21926, 52033, 21825, 104943, 56708, 16176, 23886, 50930, 211770, 20963, 17392, 71302, 59126, 18793, 20361, 12235, 13836, 16878, 12702, 66143, 18148, 30938, 12505, 12273, 19225, 12700, 20698, 17096, 15170, 384009, 20613, 94176, 11542, 2…	459	1552	17911	1.88572	0.000618366	4.5819e-06	0.000216704
GOTERM_BP_FAT	GO:0009967~positive regulation of signal transduction	67	12.1597	1.36907e-07	64095, 14172, 94092, 16906, 21938, 20306, 15258, 12523, 20305, 20303, 20308, 20344, 20307, 319197, 56532, 16182, 320100, 71690, 320207, 15200, 21926, 21825, 104943, 56708, 16176, 50930, 23886, 20963, 59126, 17869, 18793, 56847, 20361, 12235, 16878, 13874, 66143, 12505, 12273, 19225, 54123, 74039, 20698, 58203, 17096, 15170, 384009, 20612, 94176, 11542, 21897, 20296, 18755, 12981, 17874, 18049, 14…	459	1328	17911	1.96872	0.000750654	5.44155e-06	0.000263081
GOTERM_MF_FAT	GO:0005126~cytokine receptor binding	25	4.53721	9.16167e-07	57266, 20306, 20305, 16878, 20303, 20308, 20307, 12505, 17096, 20296, 14825, 21926, 12981, 20310, 17874, 18049, 56708, 20293, 16176, 55985, 23886, 50930, 16156, 20315, 16193	441	295	16866	3.24109	0.00085625	0.000171309	0.00143511
GOTERM_BP_FAT	GO:0065009~regulation of molecular function	93	16.8784	1.04227e-06	22324, 64095, 56193, 14172, 16906, 19288, 20745, 15258, 72512, 12051, 20306, 20305, 12523, 68588, 20303, 72515, 637515, 20308, 13040, 20307, 18578, 56532, 75590, 14239, 227210, 20893, 11905, 320207, 19116, 72828, 14283, 12069, 21926, 66197, 215798, 21825, 16176, 55985, 20339, 211770, 20963, 11813, 22695, 11699, 16625, 16975, 17869, 18793, 14528, 108911, 15162, 13836, 11799, 16878, 13874, 12702, 5…	459	2201	17911	1.64881	0.00570054	3.48582e-05	0.00200281
GOTERM_BP_FAT	GO:0006468~protein phosphorylation	78	14.1561	1.09355e-06	14172, 16906, 21938, 15258, 20306, 12523, 20305, 20303, 20308, 20307, 56532, 320100, 75590, 227210, 320207, 15200, 19116, 72828, 20442, 21926, 66197, 52033, 12061, 21825, 17129, 56708, 16176, 13449, 23886, 211770, 20963, 22695, 59126, 67742, 16975, 17869, 18793, 15162, 20361, 12235, 226419, 11799, 13836, 16878, 13874, 12447, 12702, 18148, 12273, 74137, 12505, 14159, 12700, 20698, 17096, 20254, 15…	459	1737	17911	1.75227	0.00598015	3.63515e-05	0.00210134
GOTERM_BP_FAT	GO:0010562~positive regulation of phosphorus metabolic process	54	9.80036	1.81967e-06	56193, 14172, 16906, 21938, 20306, 15258, 12523, 20305, 20303, 20308, 20307, 56532, 320100, 319229, 19116, 15200, 320207, 66197, 21926, 215798, 21825, 56708, 16176, 23886, 20963, 11813, 17869, 16975, 18793, 108912, 20361, 16878, 13874, 18148, 12505, 12273, 20698, 17096, 384009, 11541, 21897, 20296, 12981, 17874, 12310, 14125, 18049, 20293, 30878, 14744, 16846, 11501, 16156, 16193	459	1053	17911	2.00112	0.00993123	5.67079e-05	0.00349662
GOTERM_BP_FAT	GO:0045937~positive regulation of phosphate metabolic process	54	9.80036	1.81967e-06	56193, 14172, 16906, 21938, 20306, 15258, 12523, 20305, 20303, 20308, 20307, 56532, 320100, 319229, 19116, 15200, 320207, 66197, 21926, 215798, 21825, 56708, 16176, 23886, 20963, 11813, 17869, 16975, 18793, 108912, 20361, 16878, 13874, 18148, 12505, 12273, 20698, 17096, 384009, 11541, 21897, 20296, 12981, 17874, 12310, 14125, 18049, 20293, 30878, 14744, 16846, 11501, 16156, 16193	459	1053	17911	2.00112	0.00993123	5.67079e-05	0.00349662
GOTERM_BP_FAT	GO:0031325~positive regulation of cellular metabolic process	109	19.7822	2.71727e-06	56193, 14172, 94092, 16906, 19288, 69219, 77125, 20306, 20305, 12523, 20303, 20308, 20307, 108961, 56532, 320100, 320207, 15200, 20375, 14283, 14825, 21825, 21973, 16477, 211770, 17869, 18793, 108912, 20361, 11859, 16878, 56361, 12505, 12608, 19225, 320790, 384009, 18712, 11541, 21897, 12772, 75234, 12981, 17874, 54483, 30877, 14744, 30878, 16156, 16658, 16453, 217995, 14131, 13496, 21938, 15258,…	459	2769	17911	1.53607	0.0147937	7.76233e-05	0.00522139
GOTERM_BP_FAT	GO:0000165~MAPK cascade	40	7.25953	3.38653e-06	22695, 14172, 17869, 16906, 20361, 21938, 20306, 15258, 20305, 12523, 13836, 16878, 20303, 20308, 20307, 12505, 12273, 320100, 75590, 17096, 20254, 15170, 384009, 320207, 20296, 21926, 52033, 17874, 21825, 14125, 20293, 56708, 16176, 13449, 16846, 11501, 16156, 211770, 20963, 16193	459	691	17911	2.25886	0.0184037	9.47666e-05	0.00650736
GOTERM_BP_FAT	GO:0023014~signal transduction by protein phosphorylation	40	7.25953	3.89479e-06	22695, 14172, 17869, 16906, 20361, 21938, 20306, 15258, 20305, 12523, 13836, 16878, 20303, 20308, 20307, 12505, 12273, 320100, 75590, 17096, 20254, 15170, 384009, 320207, 20296, 21926, 52033, 17874, 21825, 14125, 20293, 56708, 16176, 13449, 16846, 11501, 16156, 211770, 20963, 16193	459	695	17911	2.24586	0.0211364	0.000107888	0.00748397
GOTERM_BP_FAT	GO:0006796~phosphate-containing compound metabolic process	111	20.1452	4.80232e-06	56193, 66681, 14172, 16906, 20306, 20305, 12523, 20303, 14584, 20308, 20307, 56532, 320100, 75590, 320207, 15200, 20442, 52033, 21825, 16331, 13449, 211770, 59126, 17869, 18793, 108912, 320685, 20361, 12235, 226419, 13836, 16878, 12702, 12505, 14159, 12700, 20254, 80914, 11647, 384009, 74442, 18712, 11541, 21897, 12981, 17874, 20768, 30878, 14744, 16156, 17279, 16453, 21938, 15258, 60530, 246728,…	459	2869	17911	1.50973	0.0259969	0.000129113	0.00922775
GOTERM_BP_FAT	GO:0006793~phosphorus metabolic process	111	20.1452	5.097e-06	56193, 66681, 14172, 16906, 20306, 20305, 12523, 20303, 14584, 20308, 20307, 56532, 320100, 75590, 320207, 15200, 20442, 52033, 21825, 16331, 13449, 211770, 59126, 17869, 18793, 108912, 320685, 20361, 12235, 226419, 13836, 16878, 12702, 12505, 14159, 12700, 20254, 80914, 11647, 384009, 74442, 18712, 11541, 21897, 12981, 17874, 20768, 30878, 14744, 16156, 17279, 16453, 21938, 15258, 60530, 246728,…	459	2873	17911	1.50763	0.0275699	0.000135705	0.00979396
GOTERM_BP_FAT	GO:0042108~positive regulation of cytokine biosynthetic process	11	1.99637	5.50907e-06	12051, 17874, 13874, 21825, 14125, 16176, 21897, 14131, 12772, 21926, 20963	459	65	17911	6.60369	0.0297653	0.00014457	0.0105857
GOTERM_BP_FAT	GO:0044093~positive regulation of molecular function	60	10.8893	5.81215e-06	22324, 56193, 14172, 16906, 20306, 72512, 15258, 12523, 20305, 20303, 68588, 637515, 20308, 13040, 20307, 56532, 320207, 19116, 14283, 12069, 66197, 21926, 215798, 21825, 16176, 55985, 20339, 211770, 20963, 11813, 16975, 17869, 18793, 14528, 108911, 13836, 13874, 50778, 18148, 12505, 74039, 20698, 17096, 11541, 21897, 16414, 20296, 18755, 17874, 54483, 12310, 14125, 18049, 20293, 14744, 16846, 11…	459	1270	17911	1.84355	0.0313769	0.000151077	0.0111681
GOTERM_BP_FAT	GO:0042327~positive regulation of phosphorylation	47	8.52995	1.63968e-05	14172, 16975, 17869, 18793, 16906, 20361, 21938, 20306, 15258, 20305, 12523, 13874, 16878, 20303, 18148, 20308, 20307, 56532, 12505, 12273, 320100, 20698, 17096, 384009, 320207, 19116, 15200, 21897, 20296, 21926, 66197, 12981, 17874, 12310, 21825, 14125, 18049, 20293, 56708, 16176, 30878, 16846, 11501, 23886, 16156, 20963, 16193	459	934	17911	1.96362	0.0860114	0.000370044	0.0315035
GOTERM_BP_FAT	GO:0016310~phosphorylation	84	15.245	1.71751e-05	14172, 16906, 21938, 15258, 20306, 12523, 20305, 20303, 20308, 20307, 56532, 320100, 75590, 227210, 320207, 15200, 19116, 72828, 20442, 21926, 66197, 52033, 12061, 21825, 17129, 56708, 16176, 13449, 23886, 211770, 20963, 12398, 22695, 59126, 67742, 16975, 17869, 18793, 15162, 20361, 12235, 226419, 11799, 13836, 16878, 13874, 12447, 12702, 18148, 12273, 74137, 12505, 14159, 12700, 20698, 17096, 20…	459	2063	17911	1.58887	0.0899049	0.000379791	0.0329986
GOTERM_BP_FAT	GO:0001934~positive regulation of protein phosphorylation	45	8.16697	2.47008e-05	14172, 16975, 18793, 16906, 20361, 21938, 20306, 15258, 20305, 12523, 13874, 16878, 20303, 18148, 20308, 20307, 56532, 12505, 12273, 320100, 20698, 17096, 384009, 320207, 19116, 15200, 21897, 20296, 21926, 66197, 12981, 17874, 12310, 21825, 14125, 18049, 20293, 56708, 16176, 16846, 11501, 23886, 16156, 20963, 16193	459	893	17911	1.96638	0.126708	0.000527042	0.0474545
GOTERM_BP_FAT	GO:0043408~regulation of MAPK cascade	37	6.71506	2.79487e-05	14172, 16906, 20361, 21938, 20306, 15258, 20305, 12523, 13836, 16878, 20303, 20308, 20307, 12505, 12273, 320100, 75590, 17096, 15170, 384009, 320207, 20296, 21926, 52033, 17874, 21825, 14125, 56708, 20293, 16176, 16846, 11501, 23886, 16156, 211770, 20963, 16193	459	675	17911	2.13897	0.142128	0.000584947	0.0536927
GOTERM_BP_FAT	GO:0043410~positive regulation of MAPK cascade	29	5.26316	2.9077e-05	14172, 16906, 20361, 21938, 20306, 15258, 20305, 12523, 16878, 20303, 20308, 20307, 12273, 320100, 12505, 384009, 320207, 20296, 21926, 17874, 14125, 21825, 20293, 16176, 16846, 11501, 16156, 20963, 16193	459	467	17911	2.42319	0.147421	0.000601666	0.0558596
GOTERM_BP_FAT	GO:0070372~regulation of ERK1 and ERK2 cascade	20	3.62976	8.57727e-05	15170, 384009, 14172, 20296, 20361, 20306, 20305, 13836, 16878, 20303, 56708, 20293, 16176, 20308, 20307, 12505, 12273, 20963, 17096, 16193	459	274	17911	2.84831	0.3753	0.00158821	0.164692
GOTERM_BP_FAT	GO:0001932~regulation of protein phosphorylation	57	10.3448	0.000101254	14172, 16906, 21938, 20306, 15258, 12523, 20305, 20303, 20308, 20307, 56532, 320100, 75590, 227210, 320207, 19116, 15200, 72828, 66197, 21926, 52033, 21825, 12061, 56708, 16176, 23886, 211770, 20963, 67742, 16975, 18793, 20361, 13836, 16878, 13874, 12702, 18148, 12505, 12273, 12700, 20698, 17096, 15170, 384009, 21897, 16414, 20296, 12981, 17874, 12310, 14125, 18049, 20293, 16846, 11501, 16156, 16…	459	1309	17911	1.69919	0.426161	0.0018435	0.194391
GOTERM_BP_FAT	GO:0042325~regulation of phosphorylation	60	10.8893	0.000110185	14172, 16906, 21938, 20306, 15258, 12523, 20305, 20303, 20308, 20307, 56532, 320100, 75590, 227210, 320207, 15200, 19116, 72828, 66197, 21926, 52033, 12061, 21825, 56708, 16176, 23886, 211770, 20963, 12398, 67742, 16975, 17869, 18793, 20361, 13836, 16878, 13874, 12702, 18148, 12505, 12273, 12700, 20698, 17096, 15170, 384009, 21897, 16414, 20296, 12981, 17874, 12310, 14125, 18049, 20293, 30878, 16…	459	1407	17911	1.66404	0.453597	0.00195407	0.21152
GOTERM_BP_FAT	GO:0050790~regulation of catalytic activity	68	12.3412	0.000119016	22324, 56193, 14172, 16906, 19288, 20745, 20306, 20305, 20303, 72515, 637515, 20308, 20307, 56532, 75590, 227210, 11905, 320207, 19116, 72828, 66197, 21926, 215798, 21825, 16176, 55985, 20339, 211770, 20963, 11813, 22695, 11699, 16625, 16975, 17869, 18793, 14528, 108911, 11799, 13836, 13874, 12702, 50778, 18148, 12505, 76400, 12700, 17096, 14038, 15170, 11541, 21897, 20296, 20717, 21857, 20716, 2…	459	1662	17911	1.59656	0.479437	0.00207037	0.228455
GOTERM_BP_FAT	GO:0019220~regulation of phosphate metabolic process	67	12.1597	0.000123198	56193, 14172, 16906, 21938, 20306, 15258, 12523, 20305, 20303, 20308, 20307, 56532, 319229, 320100, 75590, 227210, 320207, 15200, 19116, 72828, 66197, 21926, 215798, 52033, 12061, 21825, 56708, 16176, 23886, 211770, 20963, 12398, 11813, 67742, 16975, 17869, 18793, 108912, 20361, 13836, 16878, 13874, 12702, 18148, 12505, 12273, 12700, 20698, 17096, 15170, 384009, 11541, 21897, 16414, 20296, 12981,…	459	1632	17911	1.602	0.491242	0.0021162	0.236473
GOTERM_BP_FAT	GO:0051174~regulation of phosphorus metabolic process	67	12.1597	0.000127611	56193, 14172, 16906, 21938, 20306, 15258, 12523, 20305, 20303, 20308, 20307, 56532, 319229, 320100, 75590, 227210, 320207, 15200, 19116, 72828, 66197, 21926, 215798, 52033, 12061, 21825, 56708, 16176, 23886, 211770, 20963, 12398, 11813, 67742, 16975, 17869, 18793, 108912, 20361, 13836, 16878, 13874, 12702, 18148, 12505, 12273, 12700, 20698, 17096, 15170, 384009, 11541, 21897, 16414, 20296, 12981,…	459	1633	17911	1.60102	0.50341	0.00218508	0.244933
GOTERM_BP_FAT	GO:0031401~positive regulation of protein modification process	48	8.71143	0.000265636	14172, 16975, 18793, 108912, 16906, 20361, 21938, 20306, 15258, 20305, 12523, 13874, 16878, 20303, 18148, 20308, 20307, 56532, 12505, 12273, 320100, 20698, 17096, 384009, 320207, 19116, 15200, 21897, 20296, 21926, 66197, 12981, 17874, 30877, 12310, 21825, 14125, 18049, 20293, 56708, 16176, 16846, 11501, 23886, 16156, 211770, 20963, 16193	459	1082	17911	1.7311	0.767114	0.00415479	0.509214
GOTERM_BP_FAT	GO:0043085~positive regulation of catalytic activity	44	7.98548	0.000291893	22324, 11813, 56193, 14172, 17869, 16975, 14528, 108911, 16906, 20306, 20305, 13836, 13874, 50778, 20303, 18148, 20308, 637515, 20307, 56532, 12505, 17096, 320207, 19116, 11541, 21897, 20296, 21926, 66197, 215798, 54483, 12310, 21825, 14125, 20293, 16176, 14744, 16846, 11501, 19734, 55985, 20339, 211770, 20963	459	965	17911	1.77923	0.79836	0.0045259	0.559415
GOTERM_BP_FAT	GO:0032270~positive regulation of cellular protein metabolic process	56	10.1633	0.000297742	14172, 16906, 21938, 77125, 20306, 12051, 15258, 12523, 20305, 20303, 20308, 637515, 20307, 56532, 320100, 320207, 19116, 15200, 66197, 21926, 21825, 56708, 16176, 23886, 211770, 20963, 12398, 16975, 17869, 18793, 108912, 20361, 16878, 13874, 18148, 12505, 12273, 18140, 20698, 17096, 384009, 21897, 20296, 75234, 12981, 54483, 17874, 30877, 12310, 14125, 18049, 20293, 16846, 11501, 16156, 16193	459	1334	17911	1.6381	0.804728	0.00460338	0.570594
GOTERM_BP_FAT	GO:0032268~regulation of cellular protein metabolic process	85	15.4265	0.000417332	14172, 16906, 77125, 21938, 20745, 15258, 20306, 12051, 12523, 20305, 20303, 637515, 20308, 20307, 56532, 320100, 75590, 227210, 11905, 320207, 15200, 19116, 72828, 20375, 13803, 21926, 66197, 52033, 16178, 12061, 21825, 56708, 16176, 23886, 237256, 211770, 20963, 12398, 22695, 11699, 67742, 16625, 16975, 17869, 18793, 108912, 319765, 20361, 11799, 13836, 16878, 13874, 12702, 18148, 12273, 12505,…	459	2298	17911	1.44336	0.898687	0.00618551	0.798906
GOTERM_BP_FAT	GO:0051246~regulation of protein metabolic process	90	16.3339	0.000508277	14172, 14131, 16906, 77125, 21938, 20745, 15258, 12051, 20306, 12523, 20305, 20303, 637515, 20308, 20307, 56532, 320100, 75590, 227210, 11905, 320207, 15200, 19116, 72828, 20375, 13803, 21926, 66197, 52033, 16178, 12061, 21825, 96875, 56708, 16331, 16176, 23886, 237256, 211770, 20963, 12398, 22695, 11699, 67742, 16625, 16975, 17869, 18793, 108912, 319765, 20361, 13836, 11799, 16878, 13874, 12702,…	459	2483	17911	1.4144	0.938493	0.0073308	0.972198
GOTERM_BP_FAT	GO:0051247~positive regulation of protein metabolic process	58	10.5263	0.000512589	14172, 14131, 16906, 21938, 77125, 20306, 12051, 15258, 12523, 20305, 20303, 637515, 20308, 20307, 56532, 320100, 320207, 19116, 15200, 66197, 21926, 21825, 56708, 16176, 23886, 211770, 20963, 12398, 16975, 17869, 18793, 108912, 20361, 16878, 13874, 18148, 12505, 12273, 18140, 20698, 17096, 384009, 21897, 12772, 20296, 75234, 12981, 17874, 54483, 30877, 12310, 14125, 18049, 20293, 16846, 11501, 1…	459	1428	17911	1.58492	0.939932	0.00737339	0.980408
GOTERM_BP_FAT	GO:0010604~positive regulation of macromolecule metabolic process	99	17.9673	0.000540197	14172, 94092, 16906, 77125, 20306, 12523, 20305, 20303, 20308, 20307, 108961, 56532, 320100, 15200, 320207, 14283, 20375, 21825, 21973, 16477, 211770, 434215, 17869, 18793, 108912, 11859, 20361, 16878, 12505, 56361, 12608, 320790, 384009, 18712, 21897, 12774, 12772, 75234, 12981, 54483, 17874, 30877, 16156, 16658, 16453, 217995, 15117, 14131, 13496, 21938, 16819, 12051, 72512, 15258, 21679, 63751…	459	2794	17911	1.38266	0.948377	0.0076291	1.03295
GOTERM_BP_FAT	GO:0070374~positive regulation of ERK1 and ERK2 cascade	14	2.54083	0.00123377	384009, 14172, 20296, 20361, 20306, 20305, 20303, 20293, 16176, 20308, 20307, 12273, 12505, 16193	459	190	17911	2.87529	0.998854	0.0154459	2.34436
GOTERM_BP_FAT	GO:0070371~ERK1 and ERK2 cascade	16	2.90381	0.00335555	384009, 14172, 20296, 20361, 20306, 20305, 16878, 20303, 20293, 16176, 20308, 20307, 12273, 12505, 17096, 16193	459	264	17911	2.36496	1	0.0356409	6.25471
GOTERM_BP_FAT	GO:0031399~regulation of protein modification process	60	10.8893	0.00343676	14172, 16906, 21938, 20306, 15258, 12523, 20305, 20303, 20308, 20307, 56532, 320100, 75590, 227210, 320207, 19116, 15200, 72828, 20375, 66197, 21926, 52033, 12061, 21825, 56708, 16176, 23886, 211770, 20963, 67742, 16975, 18793, 108912, 20361, 13836, 16878, 13874, 12702, 18148, 12505, 12273, 12700, 20698, 17096, 15170, 384009, 21897, 16414, 20296, 12981, 17874, 30877, 12310, 14125, 18049, 20293, 1…	459	1618	17911	1.44704	1	0.0363486	6.40139
GOTERM_BP_FAT	GO:0045859~regulation of protein kinase activity	27	4.90018	0.00866875	14172, 16975, 16906, 13874, 12702, 18148, 56532, 12700, 75590, 17096, 227210, 15170, 19116, 320207, 72828, 21897, 21926, 66197, 12310, 14125, 21825, 16176, 16846, 11501, 211770, 20963, 16193	459	615	17911	1.71315	1	0.0789078	15.4059
GOTERM_BP_FAT	GO:0033674~positive regulation of kinase activity	20	3.62976	0.0127595	19116, 14172, 320207, 21897, 16975, 16906, 66197, 21926, 13874, 12310, 21825, 14125, 18148, 16176, 56532, 16846, 11501, 12505, 20963, 17096	459	423	17911	1.845	1	0.107065	21.8676
GOTERM_BP_FAT	GO:0043549~regulation of kinase activity	28	5.08167	0.014591	14172, 16975, 16906, 13874, 12702, 18148, 56532, 12505, 12700, 75590, 17096, 227210, 15170, 19116, 320207, 72828, 21897, 21926, 66197, 12310, 21825, 14125, 16176, 16846, 11501, 211770, 20963, 16193	459	674	17911	1.62108	1	0.118533	24.6063
GOTERM_BP_FAT	GO:0032147~activation of protein kinase activity	12	2.17786	0.0181805	12310, 21825, 14125, 19116, 16176, 21897, 56532, 16846, 11501, 66197, 21926, 20963	459	208	17911	2.25126	1	0.141029	29.7122
GOTERM_BP_FAT	GO:0045860~positive regulation of protein kinase activity	18	3.26679	0.0220482	14172, 320207, 19116, 21897, 16975, 16906, 66197, 21926, 13874, 12310, 21825, 14125, 18148, 16176, 56532, 16846, 11501, 20963	459	388	17911	1.81029	1	0.162412	34.8463
GOTERM_BP_FAT	GO:0051347~positive regulation of transferase activity	21	3.81125	0.0296802	19116, 14172, 320207, 21897, 16975, 16906, 66197, 21926, 13874, 12310, 21825, 14125, 18148, 16176, 16846, 56532, 11501, 12505, 211770, 20963, 17096	459	494	17911	1.65882	1	0.204083	43.9526
GOTERM_BP_FAT	GO:0051338~regulation of transferase activity	29	5.26316	0.039876	22695, 14172, 16975, 16906, 13874, 12702, 18148, 56532, 12505, 12700, 75590, 17096, 227210, 15170, 19116, 320207, 72828, 21897, 21926, 66197, 12310, 21825, 14125, 16176, 16846, 11501, 211770, 20963, 16193	459	771	17911	1.46775	1	0.252771	54.2489
GOTERM_BP_FAT	GO:0006464~cellular protein modification process	105	19.0563	0.0425091	65255, 67728, 14172, 94092, 16906, 69219, 20306, 20305, 12523, 20303, 20308, 20307, 56532, 320100, 75590, 320207, 15200, 56336, 20375, 20442, 52033, 21825, 21973, 13449, 211770, 59126, 17869, 18793, 108912, 20361, 12235, 226419, 13836, 16878, 12702, 21816, 12505, 74175, 14159, 72925, 20753, 12700, 20254, 384009, 18712, 21897, 75234, 12981, 17874, 30877, 16156, 17279, 16453, 21938, 15258, 246728, …	459	3474	17911	1.17941	1	0.264671	56.6007
GOTERM_BP_FAT	GO:0036211~protein modification process	105	19.0563	0.0425091	65255, 67728, 14172, 94092, 16906, 69219, 20306, 20305, 12523, 20303, 20308, 20307, 56532, 320100, 75590, 320207, 15200, 56336, 20375, 20442, 52033, 21825, 21973, 13449, 211770, 59126, 17869, 18793, 108912, 20361, 12235, 226419, 13836, 16878, 12702, 21816, 12505, 74175, 14159, 72925, 20753, 12700, 20254, 384009, 18712, 21897, 75234, 12981, 17874, 30877, 16156, 17279, 16453, 21938, 15258, 246728, …	459	3474	17911	1.17941	1	0.264671	56.6007
GOTERM_BP_FAT	GO:0071900~regulation of protein serine/threonine kinase activity	16	2.90381	0.0950601	15170, 14172, 320207, 21897, 16906, 66197, 21926, 21825, 14125, 16176, 11501, 75590, 211770, 20963, 17096, 227210	459	405	17911	1.5416	1	0.451236	85.3309
GOTERM_BP_FAT	GO:0043405~regulation of MAP kinase activity	12	2.17786	0.104328	15170, 21825, 14125, 320207, 14172, 16176, 11501, 211770, 75590, 21926, 20963, 17096	459	280	17911	1.67236	1	0.476049	87.9638
GOTERM_BP_FAT	GO:0071902~positive regulation of protein serine/threonine kinase activity	11	1.99637	0.127318	21825, 14125, 320207, 14172, 16176, 21897, 11501, 16906, 66197, 21926, 20963	459	259	17911	1.6573	1	0.533004	92.6972
GOTERM_BP_FAT	GO:0000187~activation of MAPK activity	6	1.08893	0.139424	21825, 14125, 16176, 11501, 21926, 20963	459	107	17911	2.18814	1	0.561507	94.4164
GOTERM_BP_FAT	GO:0043406~positive regulation of MAP kinase activity	8	1.45191	0.189328	21825, 14125, 320207, 14172, 16176, 11501, 21926, 20963	459	183	17911	1.70587	1	0.6642	98.2284
GOTERM_BP_FAT	GO:0043507~positive regulation of JUN kinase activity	4	0.725953	0.258891	14125, 16176, 21926, 20963	459	69	17911	2.26213	1	0.766735	99.684
GOTERM_BP_FAT	GO:0043506~regulation of JUN kinase activity	4	0.725953	0.39173	14125, 16176, 21926, 20963	459	88	17911	1.77372	1	0.887121	99.9929
Annotation Cluster 23	Enrichment Score: 4.184125861475961
Category	Term	Count	%	PValue	Genes	List Total	Pop Hits	Pop Total	Fold Enrichment	Bonferroni	Benjamini	FDR
GOTERM_BP_FAT	GO:0097190~apoptotic signaling pathway	35	6.35209	7.1427e-06	17869, 18793, 77125, 21938, 12235, 12051, 16819, 15258, 13836, 60530, 244237, 66143, 56532, 12505, 320100, 12608, 20254, 15951, 20613, 20612, 79201, 79202, 21926, 12981, 69191, 21825, 18049, 12363, 12047, 16176, 12046, 15368, 20315, 17279, 16453	459	582	17911	2.34667	0.0384203	0.000181362	0.0137245
GOTERM_BP_FAT	GO:0008630~intrinsic apoptotic signaling pathway in response to DNA damage	13	2.35935	1.86351e-05	12051, 15258, 13836, 15951, 20613, 12047, 12046, 17869, 12505, 15368, 20315, 21926, 21938	459	107	17911	4.74096	0.0971641	0.000407146	0.0358032
GOTERM_BP_FAT	GO:0097193~intrinsic apoptotic signaling pathway	21	3.81125	3.02388e-05	15951, 20613, 17869, 18793, 21926, 21938, 12235, 12051, 15258, 69191, 60530, 13836, 12363, 12047, 12046, 56532, 12505, 12608, 15368, 20315, 17279	459	276	17911	2.96905	0.152837	0.000616399	0.058091
GOTERM_BP_FAT	GO:2001233~regulation of apoptotic signaling pathway	20	3.62976	0.00455761	20254, 20613, 20612, 17869, 79201, 18793, 79202, 21926, 12235, 12981, 69191, 60530, 21825, 66143, 16176, 56532, 12505, 15368, 20315, 16453	459	382	17911	2.04303	1	0.0463456	8.40372
Annotation Cluster 24	Enrichment Score: 3.9995050497159563
Category	Term	Count	%	PValue	Genes	List Total	Pop Hits	Pop Total	Fold Enrichment	Bonferroni	Benjamini	FDR
GOTERM_BP_FAT	GO:0032844~regulation of homeostatic process	33	5.98911	1.30302e-06	22695, 75766, 17869, 69810, 20190, 14130, 11799, 80885, 20750, 56532, 12505, 12721, 19225, 320790, 17096, 15170, 72828, 20375, 12774, 21926, 14127, 30877, 12310, 12061, 18049, 16176, 16331, 30878, 11501, 16658, 20963, 16193, 238377	459	490	17911	2.628	0.00712162	4.1795e-05	0.00250387
GOTERM_BP_FAT	GO:0032846~positive regulation of homeostatic process	16	2.90381	0.000613406	75766, 12774, 69810, 21926, 30877, 80885, 12061, 16176, 30878, 16331, 20750, 12505, 11501, 19225, 20963, 238377	459	222	17911	2.81238	0.965457	0.00850566	1.17216
GOTERM_BP_FAT	GO:0048871~multicellular organismal homeostasis	20	3.62976	0.00125541	170677, 75766, 23801, 72828, 15117, 12774, 12772, 16541, 21926, 12310, 16176, 30878, 16331, 13040, 20750, 11501, 12721, 19225, 20963, 16193	459	340	17911	2.2954	0.998982	0.015608	2.38501
Annotation Cluster 25	Enrichment Score: 3.7997858821446497
Category	Term	Count	%	PValue	Genes	List Total	Pop Hits	Pop Total	Fold Enrichment	Bonferroni	Benjamini	FDR
GOTERM_CC_FAT	GO:0009897~external side of plasma membrane	25	4.53721	3.43568e-05	12475, 18414, 16643, 12774, 79201, 14131, 12772, 79202, 21926, 57781, 20361, 14130, 77777, 14127, 14585, 21825, 14125, 20344, 14129, 12505, 80782, 20315, 17082, 14726, 16193	406	340	14413	2.61029	0.0166942	0.005596	0.0493234
GOTERM_CC_FAT	GO:0098552~side of membrane	32	5.80762	9.17624e-05	12475, 18414, 16643, 14131, 20190, 15162, 57781, 20361, 14130, 14585, 50778, 20344, 12505, 14159, 80782, 17096, 79201, 12774, 12772, 79202, 21926, 77777, 14127, 21825, 14125, 14129, 20315, 17082, 20963, 14726, 16193, 16453	406	528	14413	2.15152	0.0439697	0.00895281	0.131685
GOTERM_CC_FAT	GO:0009986~cell surface	42	7.6225	0.00126463	12475, 75766, 11699, 18414, 16643, 14131, 20361, 57781, 14130, 13836, 14585, 13040, 20344, 232414, 12505, 12273, 80782, 12508, 74039, 21983, 19116, 15200, 11541, 79201, 12774, 16414, 12772, 79202, 21926, 215798, 77777, 170786, 14127, 21825, 14125, 14129, 11501, 20315, 170780, 14726, 17082, 16193	406	890	14413	1.67528	0.462089	0.0847704	1.80069
Annotation Cluster 26	Enrichment Score: 3.761156882497678
Category	Term	Count	%	PValue	Genes	List Total	Pop Hits	Pop Total	Fold Enrichment	Bonferroni	Benjamini	FDR
GOTERM_BP_FAT	GO:0042108~positive regulation of cytokine biosynthetic process	11	1.99637	5.50907e-06	12051, 17874, 13874, 21825, 14125, 16176, 21897, 14131, 12772, 21926, 20963	459	65	17911	6.60369	0.0297653	0.00014457	0.0105857
GOTERM_BP_FAT	GO:0032680~regulation of tumor necrosis factor production	14	2.54083	1.75599e-05	12475, 22695, 21897, 12774, 14131, 12772, 20296, 12051, 17874, 14127, 12523, 20303, 21825, 16846	459	124	17911	4.40569	0.0918238	0.00038674	0.0337378
GOTERM_BP_FAT	GO:0032640~tumor necrosis factor production	13	2.35935	4.98011e-05	12475, 21897, 12774, 14131, 12772, 20296, 12051, 17874, 14127, 12523, 20303, 21825, 16846	459	118	17911	4.29901	0.239033	0.00097861	0.0956546
GOTERM_BP_FAT	GO:0042533~tumor necrosis factor biosynthetic process	5	0.907441	0.000971042	12051, 21825, 21897, 14131, 12772	459	18	17911	10.8394	0.99515	0.0126975	1.84955
GOTERM_BP_FAT	GO:0042534~regulation of tumor necrosis factor biosynthetic process	5	0.907441	0.0014765	12051, 21825, 21897, 14131, 12772	459	20	17911	9.75545	0.999698	0.0179676	2.79941
GOTERM_BP_FAT	GO:0042535~positive regulation of tumor necrosis factor biosynthetic process	4	0.725953	0.00392419	21825, 21897, 14131, 12772	459	13	17911	12.0067	1	0.0407024	7.27719
Annotation Cluster 27	Enrichment Score: 3.6665695645609095
Category	Term	Count	%	PValue	Genes	List Total	Pop Hits	Pop Total	Fold Enrichment	Bonferroni	Benjamini	FDR
GOTERM_BP_FAT	GO:0006909~phagocytosis	20	3.62976	2.45708e-07	22324, 94176, 16414, 14131, 12772, 20296, 15162, 19288, 21926, 14130, 22376, 17921, 14127, 21825, 19332, 16176, 14129, 110794, 16846, 12721	459	183	17911	4.26468	0.0013468	9.16805e-06	0.000472153
GOTERM_BP_FAT	GO:0006897~endocytosis	31	5.62613	3.63685e-05	12475, 22324, 11813, 16975, 20288, 14131, 15162, 19288, 22376, 171180, 14130, 17921, 110794, 232414, 12721, 94176, 20612, 16414, 12772, 20296, 21926, 170786, 14127, 21825, 19332, 16176, 14129, 16846, 20339, 20963, 170780	459	525	17911	2.30414	0.180848	0.000725137	0.0698628
GOTERM_BP_FAT	GO:0050764~regulation of phagocytosis	11	1.99637	5.51318e-05	14127, 16176, 94176, 14129, 14131, 20296, 15162, 19288, 21926, 14130, 20963	459	84	17911	5.11	0.260962	0.0010756	0.105888
GOTERM_BP_FAT	GO:0050766~positive regulation of phagocytosis	9	1.63339	0.000107386	14127, 16176, 94176, 14129, 14131, 20296, 19288, 21926, 14130	459	58	17911	6.0551	0.445143	0.00194858	0.206152
GOTERM_BP_FAT	GO:0060627~regulation of vesicle-mediated transport	25	4.53721	0.000651667	12475, 11813, 14131, 15162, 19288, 14130, 171180, 12523, 12721, 14159, 17096, 11541, 94176, 11542, 12772, 20296, 21926, 14127, 14125, 16176, 14129, 16190, 15368, 20339, 20963	459	453	17911	2.15352	0.972	0.00896601	1.24484
GOTERM_BP_FAT	GO:0045807~positive regulation of endocytosis	12	2.17786	0.000750108	12475, 14127, 16176, 94176, 14129, 14131, 20339, 20296, 19288, 21926, 14130, 20963	459	136	17911	3.4431	0.983689	0.0101611	1.43161
GOTERM_BP_FAT	GO:0030100~regulation of endocytosis	14	2.54083	0.00459695	12475, 11813, 94176, 14131, 20296, 15162, 19288, 21926, 14130, 14127, 16176, 14129, 20339, 20963	459	221	17911	2.47197	1	0.0466507	8.47324
GOTERM_BP_FAT	GO:0006898~receptor-mediated endocytosis	11	1.99637	0.0391137	12475, 14127, 11813, 14129, 232414, 20288, 16414, 20339, 14130, 20963, 171180	459	206	17911	2.08369	1	0.249357	53.5459
Annotation Cluster 28	Enrichment Score: 3.6649558325764504
Category	Term	Count	%	PValue	Genes	List Total	Pop Hits	Pop Total	Fold Enrichment	Bonferroni	Benjamini	FDR
GOTERM_BP_FAT	GO:0032649~regulation of interferon-gamma production	12	2.17786	6.51802e-05	12051, 12475, 16176, 18578, 56532, 16182, 12772, 12394, 21926, 77125, 17082, 77777	459	103	17911	4.54623	0.300595	0.00124496	0.125176
GOTERM_BP_FAT	GO:0032609~interferon-gamma production	12	2.17786	0.000109332	12051, 12475, 16176, 18578, 16182, 12772, 12394, 21926, 77125, 75234, 17082, 77777	459	109	17911	4.29598	0.451033	0.00195794	0.209883
GOTERM_BP_FAT	GO:0032729~positive regulation of interferon-gamma production	9	1.63339	0.000539418	12051, 12475, 16176, 18578, 16182, 12772, 12394, 21926, 77777	459	73	17911	4.81091	0.948155	0.00763779	1.03147
GOTERM_BP_FAT	GO:0042088~T-helper 1 type immune response	7	1.27042	0.000569364	12051, 16182, 12772, 16190, 77125, 17082, 16453	459	41	17911	6.66226	0.956012	0.0079983	1.08844
Annotation Cluster 29	Enrichment Score: 3.48544119675991
Category	Term	Count	%	PValue	Genes	List Total	Pop Hits	Pop Total	Fold Enrichment	Bonferroni	Benjamini	FDR
GOTERM_BP_FAT	GO:0048661~positive regulation of smooth muscle cell proliferation	11	1.99637	0.000120067	12267, 17874, 22402, 13874, 21825, 15200, 17869, 15368, 19225, 21926, 16193	459	92	17911	4.66565	0.482428	0.00207546	0.230469
GOTERM_BP_FAT	GO:0048659~smooth muscle cell proliferation	13	2.35935	0.000224567	22402, 12267, 17874, 13874, 21825, 11815, 15200, 17869, 15368, 19225, 21926, 211770, 16193	459	138	17911	3.67597	0.708259	0.00358507	0.430647
GOTERM_BP_FAT	GO:0048660~regulation of smooth muscle cell proliferation	13	2.35935	0.000312449	22402, 12267, 17874, 13874, 21825, 11815, 15200, 17869, 15368, 19225, 21926, 211770, 16193	459	143	17911	3.54744	0.819865	0.00478975	0.598697
GOTERM_BP_FAT	GO:0033002~muscle cell proliferation	14	2.54083	0.00135734	22402, 12267, 17874, 13874, 21825, 11815, 15200, 17869, 15368, 19225, 21926, 211770, 12534, 16193	459	192	17911	2.84534	0.999419	0.0166767	2.57627
Annotation Cluster 30	Enrichment Score: 3.432597424730486
Category	Term	Count	%	PValue	Genes	List Total	Pop Hits	Pop Total	Fold Enrichment	Bonferroni	Benjamini	FDR
GOTERM_BP_FAT	GO:0002822~regulation of adaptive immune response based on somatic recombination of immune receptors built from immunoglobulin superfamily domains	16	2.90381	4.73674e-06	15170, 14131, 12772, 21926, 77125, 22376, 14130, 14127, 14125, 56708, 14129, 56532, 16190, 17082, 16453, 16193	459	145	17911	4.30585	0.0256465	0.000127977	0.00910174
GOTERM_BP_FAT	GO:0042116~macrophage activation	10	1.81488	1.12658e-05	12981, 15951, 21825, 21897, 16190, 20963, 77125, 216161, 17082, 77777	459	56	17911	6.96818	0.059923	0.000265173	0.0216463
GOTERM_BP_FAT	GO:0043032~positive regulation of macrophage activation	6	1.08893	9.24488e-05	15951, 21825, 16190, 77125, 17082, 77777	459	19	17911	12.3227	0.397764	0.00169457	0.1775
GOTERM_BP_FAT	GO:0050777~negative regulation of immune response	13	2.35935	0.000110073	15170, 67742, 12772, 21926, 14130, 77125, 12523, 16331, 16190, 15368, 80782, 17082, 16453	459	128	17911	3.96315	0.45326	0.00195841	0.211304
GOTERM_BP_FAT	GO:0043030~regulation of macrophage activation	7	1.27042	0.000166672	12523, 15951, 21825, 16190, 77125, 17082, 77777	459	33	17911	8.27735	0.599191	0.00275834	0.319791
GOTERM_BP_FAT	GO:0002820~negative regulation of adaptive immune response	7	1.27042	0.000233929	15170, 67742, 16190, 14130, 77125, 17082, 16453	459	35	17911	7.80436	0.722865	0.00371266	0.448563
GOTERM_BP_FAT	GO:0002826~negative regulation of T-helper 1 type immune response	4	0.725953	0.000313657	16190, 77125, 17082, 16453	459	6	17911	26.0145	0.821055	0.00479483	0.601005
GOTERM_BP_FAT	GO:0042088~T-helper 1 type immune response	7	1.27042	0.000569364	12051, 16182, 12772, 16190, 77125, 17082, 16453	459	41	17911	6.66226	0.956012	0.0079983	1.08844
GOTERM_BP_FAT	GO:0002823~negative regulation of adaptive immune response based on somatic recombination of immune receptors built from immunoglobulin superfamily domains	6	1.08893	0.00121774	15170, 16190, 14130, 77125, 17082, 16453	459	32	17911	7.31658	0.998748	0.0152815	2.31423
GOTERM_BP_FAT	GO:0002698~negative regulation of immune effector process	10	1.81488	0.00192768	12523, 15170, 12772, 15368, 16190, 80782, 21926, 14130, 77125, 16453	459	109	17911	3.57998	0.999975	0.0224555	3.63992
GOTERM_BP_FAT	GO:0090197~positive regulation of chemokine secretion	4	0.725953	0.00235178	15139, 16190, 77125, 17082	459	11	17911	14.1897	0.999998	0.0267116	4.42368
GOTERM_BP_FAT	GO:0090196~regulation of chemokine secretion	4	0.725953	0.00307656	15139, 16190, 77125, 17082	459	12	17911	13.0073	1	0.0329776	5.74916
GOTERM_BP_FAT	GO:0002825~regulation of T-helper 1 type immune response	5	0.907441	0.00348515	12772, 16190, 77125, 17082, 16453	459	25	17911	7.80436	1	0.036781	6.48869
GOTERM_BP_FAT	GO:0090195~chemokine secretion	4	0.725953	0.00392419	15139, 16190, 77125, 17082	459	13	17911	12.0067	1	0.0407024	7.27719
Annotation Cluster 31	Enrichment Score: 3.39379919192971
Category	Term	Count	%	PValue	Genes	List Total	Pop Hits	Pop Total	Fold Enrichment	Bonferroni	Benjamini	FDR
GOTERM_BP_FAT	GO:0032102~negative regulation of response to external stimulus	21	3.81125	2.86737e-05	27052, 22695, 11815, 21930, 20359, 72828, 15139, 20296, 21938, 14130, 52033, 16178, 54483, 21825, 12702, 20293, 20750, 16846, 12505, 55985, 211770	459	275	17911	2.97985	0.145533	0.000597835	0.0550851
GOTERM_BP_FAT	GO:0050728~negative regulation of inflammatory response	11	1.99637	0.000789158	16178, 54483, 27052, 22695, 12702, 11815, 21930, 12505, 14130, 21938, 52033	459	116	17911	3.70034	0.986836	0.010583	1.5056
GOTERM_BP_FAT	GO:0031348~negative regulation of defense response	12	2.17786	0.00291041	16178, 54483, 27052, 22695, 12702, 11815, 21930, 12505, 80782, 14130, 21938, 52033	459	161	17911	2.90846	1	0.0317178	5.44686
Annotation Cluster 32	Enrichment Score: 3.329733244372766
Category	Term	Count	%	PValue	Genes	List Total	Pop Hits	Pop Total	Fold Enrichment	Bonferroni	Benjamini	FDR
GOTERM_CC_FAT	GO:0098857~membrane microdomain	23	4.17423	0.000264145	12475, 21897, 16414, 105853, 16975, 13496, 15162, 108078, 21926, 16995, 21938, 14130, 14127, 14125, 16331, 56743, 14129, 19734, 15368, 20339, 19225, 74039, 17096	406	341	14413	2.39443	0.12142	0.0213436	0.378631
GOTERM_CC_FAT	GO:0045121~membrane raft	23	4.17423	0.000264145	12475, 21897, 16414, 105853, 16975, 13496, 15162, 108078, 21926, 16995, 21938, 14130, 14127, 14125, 16331, 56743, 14129, 19734, 15368, 20339, 19225, 74039, 17096	406	341	14413	2.39443	0.12142	0.0213436	0.378631
GOTERM_CC_FAT	GO:0098589~membrane region	24	4.35572	0.00146932	12475, 21897, 16414, 105853, 16975, 13496, 15162, 108078, 21926, 16995, 21938, 14130, 14127, 14125, 16331, 78052, 56743, 14129, 19734, 15368, 20339, 19225, 74039, 17096	406	413	14413	2.06295	0.513489	0.0861254	2.08928
Annotation Cluster 33	Enrichment Score: 3.1394875136550366
Category	Term	Count	%	PValue	Genes	List Total	Pop Hits	Pop Total	Fold Enrichment	Bonferroni	Benjamini	FDR
GOTERM_BP_FAT	GO:0032722~positive regulation of chemokine production	11	1.99637	9.46713e-07	12523, 17874, 233079, 16176, 11541, 15139, 16190, 21926, 77125, 17082, 16193	459	54	17911	7.94888	0.00517926	3.20533e-05	0.00181919
GOTERM_BP_FAT	GO:2000379~positive regulation of reactive oxygen species metabolic process	12	2.17786	2.77204e-05	21825, 16176, 56532, 16414, 16846, 14825, 19225, 19288, 69219, 21926, 16193, 77777	459	94	17911	4.9815	0.141054	0.000582392	0.0532542
GOTERM_BP_FAT	GO:0072593~reactive oxygen species metabolic process	18	3.26679	0.00010811	22324, 16414, 14528, 14825, 19288, 69219, 21926, 77777, 21825, 16176, 56532, 16846, 224109, 17969, 19225, 20963, 17392, 16193	459	233	17911	3.01456	0.447342	0.00194881	0.207541
GOTERM_BP_FAT	GO:0032755~positive regulation of interleukin-6 production	10	1.81488	0.000109493	14127, 17874, 13874, 16176, 11541, 21897, 12774, 21926, 77125, 16193	459	74	17911	5.27321	0.451518	0.00195444	0.210192
GOTERM_BP_FAT	GO:2000377~regulation of reactive oxygen species metabolic process	15	2.72232	0.000116118	16414, 14528, 14825, 19288, 21926, 69219, 77777, 21825, 16176, 16846, 56532, 19225, 20963, 17392, 16193	459	169	17911	3.46347	0.471095	0.0020329	0.222898
GOTERM_BP_FAT	GO:0045429~positive regulation of nitric oxide biosynthetic process	8	1.45191	0.000133663	16176, 16414, 19225, 19288, 69219, 21926, 16193, 77777	459	45	17911	6.93721	0.519625	0.00226736	0.256534
GOTERM_BP_FAT	GO:1904407~positive regulation of nitric oxide metabolic process	8	1.45191	0.000133663	16176, 16414, 19225, 19288, 69219, 21926, 16193, 77777	459	45	17911	6.93721	0.519625	0.00226736	0.256534
GOTERM_BP_FAT	GO:1903428~positive regulation of reactive oxygen species biosynthetic process	8	1.45191	0.000428069	16176, 16414, 19225, 19288, 69219, 21926, 16193, 77777	459	54	17911	5.78101	0.904484	0.00632708	0.819379
GOTERM_BP_FAT	GO:0045428~regulation of nitric oxide biosynthetic process	8	1.45191	0.000904652	16176, 16414, 19225, 19288, 69219, 21926, 16193, 77777	459	61	17911	5.11761	0.993017	0.0118908	1.72413
GOTERM_BP_FAT	GO:0031622~positive regulation of fever generation	4	0.725953	0.00124384	16176, 12774, 19225, 21926	459	9	17911	17.343	0.998916	0.0155356	2.36328
GOTERM_BP_FAT	GO:0006809~nitric oxide biosynthetic process	8	1.45191	0.00172532	16176, 16414, 19225, 19288, 69219, 21926, 16193, 77777	459	68	17911	4.5908	0.999923	0.0205122	3.2638
GOTERM_BP_FAT	GO:0031620~regulation of fever generation	4	0.725953	0.00174331	16176, 12774, 19225, 21926	459	10	17911	15.6087	0.99993	0.0206793	3.29729
GOTERM_BP_FAT	GO:0046209~nitric oxide metabolic process	8	1.45191	0.00221704	16176, 16414, 19225, 19288, 69219, 21926, 16193, 77777	459	71	17911	4.39682	0.999995	0.0254094	4.17534
GOTERM_BP_FAT	GO:1903409~reactive oxygen species biosynthetic process	9	1.63339	0.00280757	16176, 16414, 17969, 19225, 19288, 69219, 21926, 16193, 77777	459	94	17911	3.73613	1	0.0307347	5.25927
GOTERM_BP_FAT	GO:2001057~reactive nitrogen species metabolic process	8	1.45191	0.0030331	16176, 16414, 19225, 19288, 69219, 21926, 16193, 77777	459	75	17911	4.16232	1	0.0326462	5.67018
GOTERM_BP_FAT	GO:0045073~regulation of chemokine biosynthetic process	4	0.725953	0.00307656	17874, 16176, 21926, 16193	459	12	17911	13.0073	1	0.0329776	5.74916
GOTERM_BP_FAT	GO:0001660~fever generation	4	0.725953	0.00307656	16176, 12774, 19225, 21926	459	12	17911	13.0073	1	0.0329776	5.74916
GOTERM_BP_FAT	GO:0042033~chemokine biosynthetic process	4	0.725953	0.00307656	17874, 16176, 21926, 16193	459	12	17911	13.0073	1	0.0329776	5.74916
GOTERM_BP_FAT	GO:1903426~regulation of reactive oxygen species biosynthetic process	8	1.45191	0.00435504	16176, 16414, 19225, 19288, 69219, 21926, 16193, 77777	459	80	17911	3.90218	1	0.0445752	8.04487
GOTERM_BP_FAT	GO:0050755~chemokine metabolic process	4	0.725953	0.00490046	17874, 16176, 21926, 16193	459	14	17911	11.1491	1	0.0489391	9.00804
GOTERM_BP_FAT	GO:0034113~heterotypic cell-cell adhesion	4	0.725953	0.107436	16176, 16414, 12505, 21926	459	45	17911	3.4686	1	0.482989	88.7414
Annotation Cluster 34	Enrichment Score: 3.1144323639178686
Category	Term	Count	%	PValue	Genes	List Total	Pop Hits	Pop Total	Fold Enrichment	Bonferroni	Benjamini	FDR
GOTERM_BP_FAT	GO:2000401~regulation of lymphocyte migration	12	2.17786	2.61031e-08	20306, 20303, 11815, 20293, 57266, 56532, 11501, 12772, 55985, 50930, 20296, 20315	459	48	17911	9.75545	0.000143165	1.26704e-06	5.01598e-05
GOTERM_BP_FAT	GO:1901623~regulation of lymphocyte chemotaxis	8	1.45191	2.94738e-06	20306, 20303, 20293, 57266, 12772, 55985, 50930, 20296	459	26	17911	12.0067	0.0160364	8.33284e-05	0.00566354
GOTERM_BP_FAT	GO:2000403~positive regulation of lymphocyte migration	8	1.45191	2.99821e-05	20306, 20303, 57266, 11501, 12772, 55985, 50930, 20315	459	36	17911	8.67151	0.151644	0.000613447	0.057598
GOTERM_BP_FAT	GO:0072678~T cell migration	8	1.45191	0.000115382	11815, 56532, 11501, 12772, 55985, 50930, 20296, 20315	459	44	17911	7.09487	0.468955	0.00203301	0.221486
GOTERM_BP_FAT	GO:2000404~regulation of T cell migration	7	1.27042	0.000233929	11815, 56532, 11501, 12772, 55985, 50930, 20315	459	35	17911	7.80436	0.722865	0.00371266	0.448563
GOTERM_BP_FAT	GO:0002691~regulation of cellular extravasation	6	1.08893	0.000372185	20344, 56532, 11501, 12772, 20296, 20315	459	25	17911	9.36523	0.870207	0.0055784	0.712774
GOTERM_BP_FAT	GO:2000406~positive regulation of T cell migration	5	0.907441	0.00768523	11501, 12772, 55985, 50930, 20315	459	31	17911	6.29384	1	0.071793	13.7785
GOTERM_BP_FAT	GO:0072683~T cell extravasation	3	0.544465	0.00914138	56532, 12772, 20296	459	6	17911	19.5109	1	0.0820984	16.1775
GOTERM_BP_FAT	GO:0010820~positive regulation of T cell chemotaxis	3	0.544465	0.0549985	12772, 55985, 50930	459	15	17911	7.80436	1	0.316944	66.2783
GOTERM_BP_FAT	GO:0010819~regulation of T cell chemotaxis	3	0.544465	0.0689077	12772, 55985, 50930	459	17	17911	6.8862	1	0.369856	74.6392
GOTERM_BP_FAT	GO:0002693~positive regulation of cellular extravasation	3	0.544465	0.0689077	11501, 12772, 20296	459	17	17911	6.8862	1	0.369856	74.6392
GOTERM_BP_FAT	GO:0010818~T cell chemotaxis	3	0.544465	0.0996055	12772, 55985, 50930	459	21	17911	5.57454	1	0.462136	86.6838
Annotation Cluster 35	Enrichment Score: 3.1140191033669775
Category	Term	Count	%	PValue	Genes	List Total	Pop Hits	Pop Total	Fold Enrichment	Bonferroni	Benjamini	FDR
GOTERM_BP_FAT	GO:0002675~positive regulation of acute inflammatory response	11	1.99637	5.92245e-09	14127, 233079, 14125, 16176, 14129, 12774, 14131, 11501, 19225, 21926, 16193	459	33	17911	13.0073	3.24841e-05	3.31476e-07	1.13806e-05
GOTERM_BP_FAT	GO:0002819~regulation of adaptive immune response	19	3.44828	1.1357e-07	15170, 67742, 14131, 12772, 21926, 77125, 22376, 14130, 14127, 14125, 56708, 14129, 56532, 12505, 16190, 54123, 17082, 16453, 16193	459	157	17911	4.72238	0.00062274	4.58039e-06	0.000218237
GOTERM_BP_FAT	GO:0002526~acute inflammatory response	17	3.0853	2.15989e-07	11905, 12774, 14131, 14825, 20716, 21926, 14130, 14127, 233079, 20209, 14125, 16176, 14129, 11501, 20210, 19225, 16193	459	130	17911	5.10285	0.001184	8.22704e-06	0.000415044
GOTERM_BP_FAT	GO:0002673~regulation of acute inflammatory response	12	2.17786	3.00297e-07	14127, 233079, 14125, 16176, 14129, 12774, 14131, 11501, 19225, 21926, 14130, 16193	459	60	17911	7.80436	0.00164577	1.09081e-05	0.00057705
GOTERM_BP_FAT	GO:0002888~positive regulation of myeloid leukocyte mediated immunity	9	1.63339	8.08833e-07	14127, 14125, 11541, 14129, 11542, 14131, 16190, 14825, 20963	459	31	17911	11.3289	0.00442663	2.77274e-05	0.00155425
GOTERM_BP_FAT	GO:0016064~immunoglobulin mediated immune response	16	2.90381	2.12213e-06	12051, 26909, 15170, 14127, 17874, 53314, 14125, 56708, 16331, 14129, 14131, 15139, 16190, 54123, 21926, 14130	459	136	17911	4.5908	0.0115724	6.43067e-05	0.00407781
GOTERM_BP_FAT	GO:0019724~B cell mediated immunity	16	2.90381	2.55186e-06	12051, 26909, 15170, 14127, 17874, 53314, 14125, 56708, 16331, 14129, 14131, 15139, 16190, 54123, 21926, 14130	459	138	17911	4.52427	0.0138995	7.40554e-05	0.00490356
GOTERM_BP_FAT	GO:0002822~regulation of adaptive immune response based on somatic recombination of immune receptors built from immunoglobulin superfamily domains	16	2.90381	4.73674e-06	15170, 14131, 12772, 21926, 77125, 22376, 14130, 14127, 14125, 56708, 14129, 56532, 16190, 17082, 16453, 16193	459	145	17911	4.30585	0.0256465	0.000127977	0.00910174
GOTERM_BP_FAT	GO:0002705~positive regulation of leukocyte mediated immunity	14	2.54083	6.33786e-06	22324, 11541, 11542, 14131, 14825, 21926, 77777, 14127, 14125, 56708, 14129, 16190, 20963, 16193	459	113	17911	4.83456	0.034166	0.000163964	0.0121782
GOTERM_BP_FAT	GO:0002706~regulation of lymphocyte mediated immunity	15	2.72232	1.70179e-05	15170, 22324, 14131, 21926, 22376, 14130, 77777, 14127, 14125, 56708, 14129, 16846, 56532, 80782, 16193	459	142	17911	4.12202	0.08912	0.000379375	0.0326966
GOTERM_BP_FAT	GO:0050764~regulation of phagocytosis	11	1.99637	5.51318e-05	14127, 16176, 94176, 14129, 14131, 20296, 15162, 19288, 21926, 14130, 20963	459	84	17911	5.11	0.260962	0.0010756	0.105888
GOTERM_MF_FAT	GO:0019865~immunoglobulin binding	6	1.08893	7.64131e-05	14127, 14125, 11699, 14129, 14131, 14130	441	18	16866	12.7483	0.0689562	0.00889136	0.119629
GOTERM_BP_FAT	GO:0050766~positive regulation of phagocytosis	9	1.63339	0.000107386	14127, 16176, 94176, 14129, 14131, 20296, 19288, 21926, 14130	459	58	17911	6.0551	0.445143	0.00194858	0.206152
GOTERM_BP_FAT	GO:0002712~regulation of B cell mediated immunity	8	1.45191	0.000428069	15170, 14127, 14125, 56708, 14129, 14131, 21926, 14130	459	54	17911	5.78101	0.904484	0.00632708	0.819379
GOTERM_BP_FAT	GO:0002889~regulation of immunoglobulin mediated immune response	8	1.45191	0.000428069	15170, 14127, 14125, 56708, 14129, 14131, 21926, 14130	459	54	17911	5.78101	0.904484	0.00632708	0.819379
GOTERM_BP_FAT	GO:0001820~serotonin secretion	5	0.907441	0.000460337	15566, 14127, 14125, 14131, 20963	459	15	17911	13.0073	0.919984	0.00671211	0.880886
GOTERM_MF_FAT	GO:0019763~immunoglobulin receptor activity	4	0.725953	0.000570782	14127, 14125, 14129, 14131	441	7	16866	21.8542	0.413647	0.030914	0.89036
GOTERM_MF_FAT	GO:0019864~IgG binding	4	0.725953	0.000570782	14127, 14129, 14131, 14130	441	7	16866	21.8542	0.413647	0.030914	0.89036
GOTERM_BP_FAT	GO:0002883~regulation of hypersensitivity	5	0.907441	0.000601448	14127, 14125, 14129, 14131, 14130	459	16	17911	12.1943	0.963114	0.00836162	1.14943
GOTERM_BP_FAT	GO:0045807~positive regulation of endocytosis	12	2.17786	0.000750108	12475, 14127, 16176, 94176, 14129, 14131, 20339, 20296, 19288, 21926, 14130, 20963	459	136	17911	3.4431	0.983689	0.0101611	1.43161
GOTERM_BP_FAT	GO:0002524~hypersensitivity	5	0.907441	0.000971042	14127, 14125, 14129, 14131, 14130	459	18	17911	10.8394	0.99515	0.0126975	1.84955
GOTERM_BP_FAT	GO:0002863~positive regulation of inflammatory response to antigenic stimulus	5	0.907441	0.000971042	14127, 14125, 14129, 14131, 21926	459	18	17911	10.8394	0.99515	0.0126975	1.84955
GOTERM_BP_FAT	GO:0002437~inflammatory response to antigenic stimulus	8	1.45191	0.000997737	14127, 14125, 11905, 58861, 14129, 14131, 21926, 14130	459	62	17911	5.03507	0.995811	0.0129826	1.89993
GOTERM_BP_FAT	GO:0006837~serotonin transport	5	0.907441	0.00120533	15566, 14127, 14125, 14131, 20963	459	19	17911	10.2689	0.99866	0.0152314	2.29092
GOTERM_BP_FAT	GO:0002438~acute inflammatory response to antigenic stimulus	6	1.08893	0.00121774	14127, 14125, 11905, 14129, 14131, 14130	459	32	17911	7.31658	0.998748	0.0152815	2.31423
GOTERM_BP_FAT	GO:0001810~regulation of type I hypersensitivity	4	0.725953	0.00124384	14127, 14125, 14131, 14130	459	9	17911	17.343	0.998916	0.0155356	2.36328
GOTERM_BP_FAT	GO:0016068~type I hypersensitivity	4	0.725953	0.00124384	14127, 14125, 14131, 14130	459	9	17911	17.343	0.998916	0.0155356	2.36328
GOTERM_BP_FAT	GO:0002861~regulation of inflammatory response to antigenic stimulus	6	1.08893	0.00140542	14127, 14125, 14129, 14131, 21926, 14130	459	33	17911	7.09487	0.999554	0.0171476	2.66638
GOTERM_BP_FAT	GO:0002864~regulation of acute inflammatory response to antigenic stimulus	5	0.907441	0.0014765	14127, 14125, 14129, 14131, 14130	459	20	17911	9.75545	0.999698	0.0179676	2.79941
GOTERM_BP_FAT	GO:0002504~antigen processing and presentation of peptide or polysaccharide antigen via MHC class II	5	0.907441	0.00253991	14127, 21825, 72925, 15002, 14130	459	23	17911	8.483	0.999999	0.0285254	4.76943
GOTERM_BP_FAT	GO:0002708~positive regulation of lymphocyte mediated immunity	9	1.63339	0.00280757	22324, 14127, 14125, 56708, 14129, 14131, 21926, 16193, 77777	459	94	17911	3.73613	1	0.0307347	5.25927
GOTERM_BP_FAT	GO:0002714~positive regulation of B cell mediated immunity	6	1.08893	0.00336619	14127, 14125, 56708, 14129, 14131, 21926	459	40	17911	5.85327	1	0.0356832	6.27394
GOTERM_BP_FAT	GO:0002891~positive regulation of immunoglobulin mediated immune response	6	1.08893	0.00336619	14127, 14125, 56708, 14129, 14131, 21926	459	40	17911	5.85327	1	0.0356832	6.27394
GOTERM_BP_FAT	GO:0001805~positive regulation of type III hypersensitivity	3	0.544465	0.00378323	14127, 14129, 14131	459	4	17911	29.2663	1	0.0394156	7.02472
GOTERM_BP_FAT	GO:0001802~type III hypersensitivity	3	0.544465	0.00378323	14127, 14129, 14131	459	4	17911	29.2663	1	0.0394156	7.02472
GOTERM_BP_FAT	GO:0001803~regulation of type III hypersensitivity	3	0.544465	0.00378323	14127, 14129, 14131	459	4	17911	29.2663	1	0.0394156	7.02472
GOTERM_BP_FAT	GO:0002885~positive regulation of hypersensitivity	4	0.725953	0.00392419	14127, 14125, 14129, 14131	459	13	17911	12.0067	1	0.0407024	7.27719
GOTERM_BP_FAT	GO:0019882~antigen processing and presentation	11	1.99637	0.00479939	14127, 21825, 14129, 13040, 14131, 14997, 72925, 15002, 14130, 22376, 77777	459	148	17911	2.90027	1	0.048303	8.83028
GOTERM_BP_FAT	GO:0002866~positive regulation of acute inflammatory response to antigenic stimulus	4	0.725953	0.00490046	14127, 14125, 14129, 14131	459	14	17911	11.1491	1	0.0489391	9.00804
GOTERM_BP_FAT	GO:0002821~positive regulation of adaptive immune response	9	1.63339	0.00491974	14127, 14125, 56708, 14129, 14131, 12505, 12772, 21926, 16193	459	103	17911	3.40967	1	0.0490382	9.0419
GOTERM_BP_FAT	GO:0048002~antigen processing and presentation of peptide antigen	8	1.45191	0.00824959	14127, 14129, 13040, 14131, 14997, 72925, 15002, 14130	459	90	17911	3.4686	1	0.0762337	14.7159
GOTERM_BP_FAT	GO:0002495~antigen processing and presentation of peptide antigen via MHC class II	4	0.725953	0.0118682	14127, 72925, 15002, 14130	459	19	17911	8.21511	1	0.101165	20.5009
GOTERM_BP_FAT	GO:0002824~positive regulation of adaptive immune response based on somatic recombination of immune receptors built from immunoglobulin superfamily domains	8	1.45191	0.0121978	14127, 14125, 56708, 14129, 14131, 12772, 21926, 16193	459	97	17911	3.21829	1	0.103203	21.0089
GOTERM_BP_FAT	GO:0002445~type II hypersensitivity	3	0.544465	0.016495	14127, 14129, 14131	459	8	17911	14.6332	1	0.130761	27.3569
GOTERM_BP_FAT	GO:0001794~type IIa hypersensitivity	3	0.544465	0.016495	14127, 14129, 14131	459	8	17911	14.6332	1	0.130761	27.3569
GOTERM_BP_FAT	GO:0001812~positive regulation of type I hypersensitivity	3	0.544465	0.016495	14127, 14125, 14131	459	8	17911	14.6332	1	0.130761	27.3569
GOTERM_BP_FAT	GO:0001796~regulation of type IIa hypersensitivity	3	0.544465	0.016495	14127, 14129, 14131	459	8	17911	14.6332	1	0.130761	27.3569
GOTERM_BP_FAT	GO:0001798~positive regulation of type IIa hypersensitivity	3	0.544465	0.016495	14127, 14129, 14131	459	8	17911	14.6332	1	0.130761	27.3569
GOTERM_BP_FAT	GO:0002892~regulation of type II hypersensitivity	3	0.544465	0.016495	14127, 14129, 14131	459	8	17911	14.6332	1	0.130761	27.3569
GOTERM_BP_FAT	GO:0002894~positive regulation of type II hypersensitivity	3	0.544465	0.016495	14127, 14129, 14131	459	8	17911	14.6332	1	0.130761	27.3569
GOTERM_BP_FAT	GO:0002478~antigen processing and presentation of exogenous peptide antigen	5	0.907441	0.0518224	14127, 14129, 13040, 14131, 14130	459	55	17911	3.54744	1	0.303808	64.0324
GOTERM_BP_FAT	GO:0042590~antigen processing and presentation of exogenous peptide antigen via MHC class I	4	0.725953	0.0594927	14127, 14129, 13040, 14131	459	35	17911	4.45963	1	0.334882	69.2301
GOTERM_BP_FAT	GO:0019884~antigen processing and presentation of exogenous antigen	5	0.907441	0.0739711	14127, 14129, 13040, 14131, 14130	459	62	17911	3.14692	1	0.386763	77.1621
GOTERM_BP_FAT	GO:0006911~phagocytosis, engulfment	5	0.907441	0.0774709	14127, 21825, 14129, 14131, 14130	459	63	17911	3.09697	1	0.397829	78.7648
GOTERM_BP_FAT	GO:0010324~membrane invagination	5	0.907441	0.108316	14127, 21825, 14129, 14131, 14130	459	71	17911	2.74801	1	0.484498	88.9529
GOTERM_BP_FAT	GO:0002474~antigen processing and presentation of peptide antigen via MHC class I	5	0.907441	0.112511	14127, 14129, 13040, 14131, 14997	459	72	17911	2.70985	1	0.495095	89.9097
Annotation Cluster 36	Enrichment Score: 2.9576156840894567
Category	Term	Count	%	PValue	Genes	List Total	Pop Hits	Pop Total	Fold Enrichment	Bonferroni	Benjamini	FDR
GOTERM_BP_FAT	GO:0000768~syncytium formation by plasma membrane fusion	11	1.99637	1.59517e-06	66139, 75766, 20307, 11501, 12505, 16190, 50930, 23886, 12508, 20315, 216161	459	57	17911	7.53052	0.00871135	4.9996e-05	0.00306524
GOTERM_BP_FAT	GO:0006949~syncytium formation	11	1.99637	2.21724e-06	66139, 75766, 20307, 11501, 12505, 16190, 50930, 23886, 12508, 20315, 216161	459	59	17911	7.27525	0.0120879	6.64546e-05	0.00426058
GOTERM_BP_FAT	GO:0060143~positive regulation of syncytium formation by plasma membrane fusion	7	1.27042	3.1693e-05	75766, 20307, 16190, 50930, 23886, 12508, 20315	459	25	17911	10.9261	0.159567	0.00064364	0.0608837
GOTERM_BP_FAT	GO:1901741~positive regulation of myoblast fusion	6	1.08893	9.24488e-05	20307, 16190, 50930, 23886, 12508, 20315	459	19	17911	12.3227	0.397764	0.00169457	0.1775
GOTERM_BP_FAT	GO:0060142~regulation of syncytium formation by plasma membrane fusion	7	1.27042	9.53455e-05	75766, 20307, 16190, 50930, 23886, 12508, 20315	459	30	17911	9.10508	0.407257	0.0017418	0.183057
GOTERM_BP_FAT	GO:1901739~regulation of myoblast fusion	6	1.08893	0.000196516	20307, 16190, 50930, 23886, 12508, 20315	459	22	17911	10.6423	0.659724	0.00318426	0.376952
GOTERM_BP_FAT	GO:0007520~myoblast fusion	7	1.27042	0.000569364	66139, 20307, 16190, 50930, 23886, 12508, 20315	459	41	17911	6.66226	0.956012	0.0079983	1.08844
GOTERM_BP_FAT	GO:0010831~positive regulation of myotube differentiation	6	1.08893	0.00161359	20307, 16190, 50930, 23886, 12508, 20315	459	34	17911	6.8862	0.999858	0.0193212	3.05553
GOTERM_BP_FAT	GO:0051147~regulation of muscle cell differentiation	13	2.35935	0.00269072	69564, 22402, 13874, 57266, 20308, 20307, 16190, 50930, 23886, 12508, 171170, 20315, 21926	459	183	17911	2.77204	1	0.0298298	5.04572
GOTERM_BP_FAT	GO:0051155~positive regulation of striated muscle cell differentiation	7	1.27042	0.00778057	22402, 20307, 16190, 50930, 23886, 12508, 20315	459	68	17911	4.01695	1	0.072531	13.9375
GOTERM_BP_FAT	GO:0010830~regulation of myotube differentiation	6	1.08893	0.0161445	20307, 16190, 50930, 23886, 12508, 20315	459	58	17911	4.03674	1	0.128516	26.8578
GOTERM_BP_FAT	GO:0042692~muscle cell differentiation	19	3.44828	0.0205704	22402, 57266, 20190, 171170, 21926, 69564, 66139, 13874, 20308, 20307, 237500, 16190, 50930, 23886, 12508, 20315, 12534, 17906, 14200	459	414	17911	1.79085	1	0.154563	32.928
GOTERM_BP_FAT	GO:0014902~myotube differentiation	8	1.45191	0.0218709	66139, 20307, 20190, 16190, 50930, 23886, 12508, 20315	459	109	17911	2.86398	1	0.161847	34.6189
GOTERM_BP_FAT	GO:0051149~positive regulation of muscle cell differentiation	7	1.27042	0.0468581	22402, 20307, 16190, 50930, 23886, 12508, 20315	459	102	17911	2.67797	1	0.283378	60.2359
GOTERM_BP_FAT	GO:0051153~regulation of striated muscle cell differentiation	7	1.27042	0.0587983	22402, 20307, 16190, 50930, 23886, 12508, 20315	459	108	17911	2.52919	1	0.332592	68.7906
GOTERM_BP_FAT	GO:0051146~striated muscle cell differentiation	13	2.35935	0.0637705	22402, 20190, 66139, 20307, 237500, 16190, 50930, 23886, 12508, 20315, 17906, 12534, 14200	459	285	17911	1.77994	1	0.351008	71.8109
Annotation Cluster 37	Enrichment Score: 2.954974435813236
Category	Term	Count	%	PValue	Genes	List Total	Pop Hits	Pop Total	Fold Enrichment	Bonferroni	Benjamini	FDR
GOTERM_BP_FAT	GO:0001776~leukocyte homeostasis	13	2.35935	1.1396e-05	12772, 20296, 14130, 11622, 14127, 80885, 56532, 18578, 12505, 12721, 16453, 17096, 16193	459	102	17911	4.97336	0.0605941	0.000267091	0.0218964
GOTERM_BP_FAT	GO:0002262~myeloid cell homeostasis	16	2.90381	1.35212e-05	22695, 20375, 12772, 20296, 14130, 226419, 14127, 17129, 80885, 16331, 18578, 12505, 15368, 16658, 17096, 16193	459	158	17911	3.95157	0.0714807	0.000311565	0.0259791
GOTERM_BP_FAT	GO:0048872~homeostasis of number of cells	20	3.62976	0.000170478	22695, 20375, 12772, 20296, 14130, 226419, 14127, 11622, 80885, 17129, 16331, 18578, 56532, 12505, 15368, 12721, 16658, 17096, 16453, 16193	459	289	17911	2.70047	0.607474	0.00281276	0.327083
GOTERM_BP_FAT	GO:0045646~regulation of erythrocyte differentiation	5	0.907441	0.021962	22695, 16331, 20375, 16658, 17096	459	42	17911	4.64545	1	0.162039	34.7357
GOTERM_BP_FAT	GO:0034101~erythrocyte homeostasis	8	1.45191	0.0431516	226419, 22695, 17129, 16331, 20375, 15368, 16658, 17096	459	126	17911	2.47757	1	0.267861	57.1569
GOTERM_BP_FAT	GO:0030218~erythrocyte differentiation	7	1.27042	0.0748252	226419, 22695, 17129, 16331, 20375, 16658, 17096	459	115	17911	2.37524	1	0.389306	77.5635
Annotation Cluster 38	Enrichment Score: 2.9085805791210513
Category	Term	Count	%	PValue	Genes	List Total	Pop Hits	Pop Total	Fold Enrichment	Bonferroni	Benjamini	FDR
GOTERM_BP_FAT	GO:0001773~myeloid dendritic cell activation	7	1.27042	0.000233929	12981, 75766, 53314, 94176, 20375, 381319, 170741	459	35	17911	7.80436	0.722865	0.00371266	0.448563
GOTERM_BP_FAT	GO:0043011~myeloid dendritic cell differentiation	5	0.907441	0.00214095	12981, 75766, 53314, 20375, 381319	459	22	17911	8.86859	0.999992	0.0246501	4.03481
GOTERM_BP_FAT	GO:0097028~dendritic cell differentiation	6	1.08893	0.00375464	12981, 75766, 53314, 20375, 381319, 17096	459	41	17911	5.71051	1	0.039272	6.97343
Annotation Cluster 39	Enrichment Score: 2.8565904561888456
Category	Term	Count	%	PValue	Genes	List Total	Pop Hits	Pop Total	Fold Enrichment	Bonferroni	Benjamini	FDR
GOTERM_BP_FAT	GO:0002691~regulation of cellular extravasation	6	1.08893	0.000372185	20344, 56532, 11501, 12772, 20296, 20315	459	25	17911	9.36523	0.870207	0.0055784	0.712774
GOTERM_BP_FAT	GO:0090025~regulation of monocyte chemotaxis	5	0.907441	0.0014765	27226, 12772, 20296, 20315, 17096	459	20	17911	9.75545	0.999698	0.0179676	2.79941
GOTERM_BP_FAT	GO:0090026~positive regulation of monocyte chemotaxis	4	0.725953	0.00490046	27226, 12772, 20296, 20315	459	14	17911	11.1491	1	0.0489391	9.00804
Annotation Cluster 40	Enrichment Score: 2.829706748259259
Category	Term	Count	%	PValue	Genes	List Total	Pop Hits	Pop Total	Fold Enrichment	Bonferroni	Benjamini	FDR
GOTERM_MF_FAT	GO:0019955~cytokine binding	11	1.99637	0.000218876	16178, 22695, 21825, 244237, 18414, 12774, 12505, 12772, 94092, 13349, 17082	441	97	16866	4.33705	0.185085	0.0184345	0.342305
GOTERM_MF_FAT	GO:0019957~C-C chemokine binding	4	0.725953	0.000895592	22695, 12774, 12772, 13349	441	8	16866	19.1224	0.567319	0.0454754	1.39371
GOTERM_MF_FAT	GO:0019956~chemokine binding	4	0.725953	0.0165414	22695, 12774, 12772, 13349	441	21	16866	7.28474	1	0.336621	22.9932
Annotation Cluster 41	Enrichment Score: 2.824348443964904
Category	Term	Count	%	PValue	Genes	List Total	Pop Hits	Pop Total	Fold Enrichment	Bonferroni	Benjamini	FDR
GOTERM_BP_FAT	GO:0048771~tissue remodeling	18	3.26679	4.53583e-06	75766, 72828, 11846, 12772, 13836, 11622, 12310, 16878, 68588, 16331, 13040, 20750, 16846, 11501, 21990, 20963, 320790, 16193	459	182	17911	3.8593	0.0245722	0.000123769	0.00871572
GOTERM_BP_FAT	GO:0046849~bone remodeling	12	2.17786	1.31996e-05	13836, 75766, 12310, 68588, 16331, 72828, 13040, 20750, 11501, 21990, 20963, 16193	459	87	17911	5.38232	0.0698413	0.000306733	0.0253613
GOTERM_BP_FAT	GO:0046850~regulation of bone remodeling	9	1.63339	7.29336e-05	75766, 12310, 16331, 72828, 20750, 16846, 11501, 20963, 16193	459	55	17911	6.38538	0.329717	0.00136912	0.140057
GOTERM_BP_FAT	GO:0045124~regulation of bone resorption	8	1.45191	0.000115382	75766, 12310, 16331, 72828, 20750, 11501, 20963, 16193	459	44	17911	7.09487	0.468955	0.00203301	0.221486
GOTERM_BP_FAT	GO:0045453~bone resorption	9	1.63339	0.000137093	75766, 12310, 16331, 72828, 13040, 20750, 11501, 20963, 16193	459	60	17911	5.85327	0.528581	0.00231832	0.263111
GOTERM_BP_FAT	GO:0034103~regulation of tissue remodeling	9	1.63339	0.000707953	75766, 12310, 16331, 72828, 20750, 16846, 11501, 20963, 16193	459	76	17911	4.621	0.979442	0.00964026	1.35167
GOTERM_BP_FAT	GO:0048871~multicellular organismal homeostasis	20	3.62976	0.00125541	170677, 75766, 23801, 72828, 15117, 12774, 12772, 16541, 21926, 12310, 16176, 30878, 16331, 13040, 20750, 11501, 12721, 19225, 20963, 16193	459	340	17911	2.2954	0.998982	0.015608	2.38501
GOTERM_BP_FAT	GO:0045779~negative regulation of bone resorption	4	0.725953	0.00725874	12310, 16331, 72828, 16193	459	16	17911	9.75545	1	0.0682815	13.0636
GOTERM_BP_FAT	GO:0001894~tissue homeostasis	13	2.35935	0.0101099	170677, 75766, 72828, 12772, 16541, 12310, 16331, 13040, 20750, 11501, 12721, 20963, 16193	459	217	17911	2.33771	1	0.0889912	17.7381
GOTERM_BP_FAT	GO:0046851~negative regulation of bone remodeling	4	0.725953	0.0101846	12310, 16331, 72828, 16193	459	18	17911	8.67151	1	0.0893365	17.8573
GOTERM_BP_FAT	GO:0045780~positive regulation of bone resorption	4	0.725953	0.0137021	75766, 20750, 11501, 20963	459	20	17911	7.80436	1	0.112514	23.2886
GOTERM_BP_FAT	GO:0046852~positive regulation of bone remodeling	4	0.725953	0.0137021	75766, 20750, 11501, 20963	459	20	17911	7.80436	1	0.112514	23.2886
GOTERM_BP_FAT	GO:0034104~negative regulation of tissue remodeling	4	0.725953	0.0251696	12310, 16331, 72828, 16193	459	25	17911	6.24349	1	0.17944	38.7282
GOTERM_BP_FAT	GO:0034105~positive regulation of tissue remodeling	4	0.725953	0.037114	75766, 20750, 11501, 20963	459	29	17911	5.38232	1	0.239694	51.6524
GOTERM_BP_FAT	GO:0060249~anatomical structure homeostasis	15	2.72232	0.0535974	170677, 75766, 72828, 12772, 16541, 30877, 12310, 12447, 16331, 13040, 20750, 11501, 12721, 20963, 16193	459	339	17911	1.72663	1	0.311038	65.3045
Annotation Cluster 42	Enrichment Score: 2.7812886375315955
Category	Term	Count	%	PValue	Genes	List Total	Pop Hits	Pop Total	Fold Enrichment	Bonferroni	Benjamini	FDR
GOTERM_BP_FAT	GO:0010575~positive regulation of vascular endothelial growth factor production	6	1.08893	0.000304087	12267, 16176, 11541, 12273, 15139, 19225	459	24	17911	9.75545	0.811408	0.00468805	0.582719
GOTERM_BP_FAT	GO:0010573~vascular endothelial growth factor production	6	1.08893	0.000542219	12267, 16176, 11541, 12273, 15139, 19225	459	27	17911	8.67151	0.948946	0.0076379	1.0368
GOTERM_BP_FAT	GO:1902622~regulation of neutrophil migration	7	1.27042	0.000569364	20310, 12267, 17874, 16176, 11501, 12273, 14825	459	41	17911	6.66226	0.956012	0.0079983	1.08844
GOTERM_BP_FAT	GO:0071622~regulation of granulocyte chemotaxis	7	1.27042	0.00106516	20310, 12267, 21825, 16176, 12273, 14825, 20296	459	46	17911	5.9381	0.997107	0.0136282	2.02708
GOTERM_BP_FAT	GO:1902624~positive regulation of neutrophil migration	6	1.08893	0.00161359	20310, 12267, 16176, 11501, 12273, 14825	459	34	17911	6.8862	0.999858	0.0193212	3.05553
GOTERM_BP_FAT	GO:0090023~positive regulation of neutrophil chemotaxis	5	0.907441	0.00531089	20310, 12267, 16176, 12273, 14825	459	28	17911	6.96818	1	0.052275	9.7265
GOTERM_BP_FAT	GO:0071624~positive regulation of granulocyte chemotaxis	5	0.907441	0.00682897	20310, 12267, 16176, 12273, 14825	459	30	17911	6.50363	1	0.064914	12.3375
GOTERM_BP_FAT	GO:0090022~regulation of neutrophil chemotaxis	5	0.907441	0.00960278	20310, 12267, 16176, 12273, 14825	459	33	17911	5.91239	1	0.0852465	16.9244
Annotation Cluster 43	Enrichment Score: 2.7386508856886085
Category	Term	Count	%	PValue	Genes	List Total	Pop Hits	Pop Total	Fold Enrichment	Bonferroni	Benjamini	FDR
GOTERM_BP_FAT	GO:0001909~leukocyte mediated cytotoxicity	14	2.54083	1.11471e-06	15170, 22324, 14131, 74732, 20296, 14825, 75234, 77777, 14129, 16846, 56532, 12721, 80782, 17969	459	97	17911	5.63201	0.00609551	3.68317e-05	0.002142
GOTERM_BP_FAT	GO:0001906~cell killing	15	2.72232	1.14176e-06	15170, 22324, 12774, 14131, 74732, 20296, 14825, 75234, 77777, 14129, 16846, 56532, 12721, 80782, 17969	459	113	17911	5.17988	0.00624299	3.72764e-05	0.00219399
GOTERM_BP_FAT	GO:0002228~natural killer cell mediated immunity	9	1.63339	0.000137093	22324, 15170, 16643, 16846, 12721, 74732, 80782, 75234, 77777	459	60	17911	5.85327	0.528581	0.00231832	0.263111
GOTERM_BP_FAT	GO:0042267~natural killer cell mediated cytotoxicity	7	1.27042	0.00298015	22324, 15170, 12721, 74732, 80782, 75234, 77777	459	56	17911	4.87772	1	0.0322744	5.57386
GOTERM_BP_FAT	GO:0031341~regulation of cell killing	8	1.45191	0.0030331	22324, 56532, 12774, 16846, 14825, 20296, 80782, 77777	459	75	17911	4.16232	1	0.0326462	5.67018
GOTERM_BP_FAT	GO:0001910~regulation of leukocyte mediated cytotoxicity	7	1.27042	0.006258	22324, 56532, 16846, 14825, 20296, 80782, 77777	459	65	17911	4.20235	1	0.0600512	11.364
GOTERM_BP_FAT	GO:0031343~positive regulation of cell killing	5	0.907441	0.0462683	22324, 12774, 14825, 20296, 77777	459	53	17911	3.6813	1	0.280594	59.7605
GOTERM_BP_FAT	GO:0042269~regulation of natural killer cell mediated cytotoxicity	4	0.725953	0.0868022	22324, 16846, 80782, 77777	459	41	17911	3.807	1	0.427136	82.5332
GOTERM_BP_FAT	GO:0002715~regulation of natural killer cell mediated immunity	4	0.725953	0.09179	22324, 16846, 80782, 77777	459	42	17911	3.71636	1	0.441715	84.2781
GOTERM_BP_FAT	GO:0001912~positive regulation of leukocyte mediated cytotoxicity	4	0.725953	0.112867	22324, 14825, 20296, 77777	459	46	17911	3.3932	1	0.495895	89.9874
Annotation Cluster 44	Enrichment Score: 2.7126841810112445
Category	Term	Count	%	PValue	Genes	List Total	Pop Hits	Pop Total	Fold Enrichment	Bonferroni	Benjamini	FDR
GOTERM_BP_FAT	GO:1901623~regulation of lymphocyte chemotaxis	8	1.45191	2.94738e-06	20306, 20303, 20293, 57266, 12772, 55985, 50930, 20296	459	26	17911	12.0067	0.0160364	8.33284e-05	0.00566354
GOTERM_BP_FAT	GO:0043615~astrocyte cell migration	3	0.544465	0.0208524	20293, 12772, 20296	459	9	17911	13.0073	1	0.156317	33.2982
GOTERM_BP_FAT	GO:0008347~glial cell migration	4	0.725953	0.118401	20293, 16975, 12772, 20296	459	47	17911	3.321	1	0.510708	91.1217
Annotation Cluster 45	Enrichment Score: 2.686897713779144
Category	Term	Count	%	PValue	Genes	List Total	Pop Hits	Pop Total	Fold Enrichment	Bonferroni	Benjamini	FDR
GOTERM_BP_FAT	GO:0006953~acute-phase response	8	1.45191	0.000177271	20209, 16176, 12774, 20210, 19225, 20716, 21926, 16193	459	47	17911	6.64201	0.621832	0.00291591	0.340094
GOTERM_BP_FAT	GO:0031652~positive regulation of heat generation	5	0.907441	0.000177437	16176, 30878, 12774, 19225, 21926	459	12	17911	16.2591	0.622176	0.00290991	0.340413
GOTERM_BP_FAT	GO:0042346~positive regulation of NF-kappaB import into nucleus	6	1.08893	0.000196516	16176, 16182, 50930, 19225, 21926, 20698	459	22	17911	10.6423	0.659724	0.00318426	0.376952
GOTERM_BP_FAT	GO:0031650~regulation of heat generation	5	0.907441	0.000344509	16176, 30878, 12774, 19225, 21926	459	14	17911	13.9364	0.848922	0.00519297	0.659938
GOTERM_BP_FAT	GO:0031622~positive regulation of fever generation	4	0.725953	0.00124384	16176, 12774, 19225, 21926	459	9	17911	17.343	0.998916	0.0155356	2.36328
GOTERM_BP_FAT	GO:0031620~regulation of fever generation	4	0.725953	0.00174331	16176, 12774, 19225, 21926	459	10	17911	15.6087	0.99993	0.0206793	3.29729
GOTERM_BP_FAT	GO:0001660~fever generation	4	0.725953	0.00307656	16176, 12774, 19225, 21926	459	12	17911	13.0073	1	0.0329776	5.74916
GOTERM_BP_FAT	GO:0031649~heat generation	5	0.907441	0.00860916	16176, 30878, 12774, 19225, 21926	459	32	17911	6.09715	1	0.0787754	15.3081
GOTERM_BP_FAT	GO:0001659~temperature homeostasis	5	0.907441	0.0490018	16176, 30878, 12774, 19225, 21926	459	54	17911	3.61313	1	0.291411	61.9197
GOTERM_BP_FAT	GO:0043271~negative regulation of ion transport	6	1.08893	0.225614	64095, 21825, 16176, 16846, 19225, 21926	459	127	17911	1.84355	1	0.722173	99.2651
Annotation Cluster 46	Enrichment Score: 2.660916346439232
Category	Term	Count	%	PValue	Genes	List Total	Pop Hits	Pop Total	Fold Enrichment	Bonferroni	Benjamini	FDR
GOTERM_BP_FAT	GO:0071887~leukocyte apoptotic process	14	2.54083	2.47039e-05	20612, 17869, 12774, 243910, 14130, 14127, 80885, 56532, 12505, 11501, 20315, 17096, 16453, 16193	459	128	17911	4.26801	0.126723	0.000525067	0.0474605
GOTERM_BP_FAT	GO:0001780~neutrophil homeostasis	6	1.08893	0.000120688	80885, 18578, 12505, 12772, 14130, 16193	459	20	17911	11.7065	0.484187	0.00207963	0.231659
GOTERM_BP_FAT	GO:0033028~myeloid cell apoptotic process	6	1.08893	0.00104924	14127, 80885, 12774, 12505, 14130, 16193	459	31	17911	7.5526	0.996843	0.0134886	1.99707
GOTERM_BP_FAT	GO:0006925~inflammatory cell apoptotic process	5	0.907441	0.00120533	80885, 12774, 12505, 14130, 16193	459	19	17911	10.2689	0.99866	0.0152314	2.29092
GOTERM_BP_FAT	GO:0001781~neutrophil apoptotic process	4	0.725953	0.00124384	80885, 12505, 14130, 16193	459	9	17911	17.343	0.998916	0.0155356	2.36328
GOTERM_BP_FAT	GO:0033032~regulation of myeloid cell apoptotic process	5	0.907441	0.00682897	14127, 80885, 12774, 12505, 14130	459	30	17911	6.50363	1	0.064914	12.3375
GOTERM_BP_FAT	GO:0033029~regulation of neutrophil apoptotic process	3	0.544465	0.0125825	80885, 12505, 14130	459	7	17911	16.7236	1	0.105813	21.598
GOTERM_BP_FAT	GO:2000107~negative regulation of leukocyte apoptotic process	6	1.08893	0.0333499	14127, 12774, 12505, 20315, 14130, 16453	459	70	17911	3.34472	1	0.222034	47.8885
GOTERM_BP_FAT	GO:0033033~negative regulation of myeloid cell apoptotic process	3	0.544465	0.0838222	14127, 12774, 14130	459	19	17911	6.16133	1	0.418397	81.4048
Annotation Cluster 47	Enrichment Score: 2.6545256040147467
Category	Term	Count	%	PValue	Genes	List Total	Pop Hits	Pop Total	Fold Enrichment	Bonferroni	Benjamini	FDR
GOTERM_BP_FAT	GO:0002532~production of molecular mediator involved in inflammatory response	9	1.63339	3.59591e-05	16178, 54483, 14127, 11815, 11542, 16172, 16190, 20963, 17096	459	50	17911	7.02392	0.179006	0.000719591	0.0690765
GOTERM_BP_FAT	GO:1900015~regulation of cytokine production involved in inflammatory response	5	0.907441	0.00298708	16178, 54483, 11815, 16846, 16172	459	24	17911	8.12954	1	0.0322846	5.58646
GOTERM_BP_FAT	GO:1900016~negative regulation of cytokine production involved in inflammatory response	3	0.544465	0.0125825	16178, 54483, 11815	459	7	17911	16.7236	1	0.105813	21.598
GOTERM_BP_FAT	GO:0002534~cytokine production involved in inflammatory response	4	0.725953	0.0178268	16178, 54483, 11815, 16172	459	22	17911	7.09487	1	0.138852	29.2241
Annotation Cluster 48	Enrichment Score: 2.556206673521567
Category	Term	Count	%	PValue	Genes	List Total	Pop Hits	Pop Total	Fold Enrichment	Bonferroni	Benjamini	FDR
GOTERM_BP_FAT	GO:0002762~negative regulation of myeloid leukocyte differentiation	8	1.45191	0.000115382	16331, 72828, 17869, 211770, 16658, 170741, 17096, 238377	459	44	17911	7.09487	0.468955	0.00203301	0.221486
GOTERM_BP_FAT	GO:0045655~regulation of monocyte differentiation	4	0.725953	0.0060105	75766, 16331, 17869, 238377	459	15	17911	10.4058	1	0.0581451	10.9388
GOTERM_BP_FAT	GO:0030224~monocyte differentiation	5	0.907441	0.00682897	12981, 75766, 16331, 17869, 238377	459	30	17911	6.50363	1	0.064914	12.3375
GOTERM_BP_FAT	GO:0045656~negative regulation of monocyte differentiation	3	0.544465	0.0125825	16331, 17869, 238377	459	7	17911	16.7236	1	0.105813	21.598
Annotation Cluster 49	Enrichment Score: 2.506139421891557
Category	Term	Count	%	PValue	Genes	List Total	Pop Hits	Pop Total	Fold Enrichment	Bonferroni	Benjamini	FDR
GOTERM_BP_FAT	GO:1901700~response to oxygen-containing compound	80	14.5191	5.36084e-08	15566, 12475, 94092, 21938, 16819, 20306, 233079, 244237, 628900, 18578, 58223, 110794, 320100, 55991, 19217, 20375, 14283, 14825, 21926, 11622, 17069, 12061, 21825, 16176, 18111, 16477, 55985, 211770, 17392, 19267, 12457, 22695, 11815, 16625, 16975, 17869, 14528, 13874, 12702, 66107, 11611, 20750, 12273, 12608, 19225, 12700, 12394, 17096, 11647, 21853, 15170, 54608, 27056, 18712, 381677, 12774, …	459	1670	17911	1.86931	0.000293999	2.31529e-06	0.000103014
GOTERM_BP_FAT	GO:0009719~response to endogenous stimulus	71	12.8857	6.88572e-06	15566, 14172, 15116, 15117, 20190, 94092, 15258, 628900, 13040, 18578, 58223, 12721, 55991, 19116, 19217, 58250, 14283, 21926, 11622, 21825, 17129, 16176, 16477, 55985, 20963, 17392, 14200, 19267, 22695, 16625, 17869, 20419, 13874, 12702, 11611, 20750, 12273, 12505, 76400, 12608, 19225, 12700, 12394, 17096, 11647, 21853, 15170, 54608, 27056, 381677, 16414, 11846, 13654, 20296, 66898, 20717, 21857…	459	1608	17911	1.72298	0.037064	0.000176472	0.0132308
GOTERM_BP_FAT	GO:1901698~response to nitrogen compound	50	9.07441	1.06799e-05	56200, 20190, 94092, 72512, 628900, 18578, 58223, 55991, 14283, 21926, 11622, 21825, 17069, 16176, 16477, 17392, 19267, 16625, 17869, 13874, 12702, 18148, 11611, 12273, 12608, 76400, 214763, 19225, 12700, 17096, 21853, 15170, 27056, 381677, 11846, 13654, 20296, 66898, 20717, 21857, 20716, 20310, 17874, 12363, 14129, 16846, 15368, 20315, 12534, 16193	459	1004	17911	1.94332	0.0568971	0.000255774	0.0205206
GOTERM_BP_FAT	GO:0010243~response to organonitrogen compound	44	7.98548	3.49353e-05	19267, 16625, 17869, 20190, 94092, 13874, 12702, 628900, 11611, 58223, 18578, 12273, 12608, 76400, 19225, 12700, 55991, 17096, 21853, 15170, 27056, 381677, 14283, 11846, 13654, 20296, 20717, 66898, 21926, 20716, 21857, 20310, 11622, 17874, 12363, 16176, 14129, 16846, 16477, 15368, 20315, 17392, 12534, 16193	459	878	17911	1.95553	0.174382	0.000704249	0.0671104
GOTERM_BP_FAT	GO:1901652~response to peptide	25	4.53721	0.000204282	21853, 15170, 19267, 27056, 381677, 16625, 17869, 11846, 13654, 94092, 20296, 20717, 66898, 20716, 21857, 13874, 12702, 12363, 628900, 16176, 16846, 20315, 12700, 16193, 17096	459	418	17911	2.33384	0.673917	0.00329047	0.39182
GOTERM_BP_FAT	GO:0009725~response to hormone	38	6.89655	0.000637946	15566, 19267, 22695, 16625, 17869, 94092, 13874, 12702, 628900, 13040, 11611, 20750, 58223, 19225, 12700, 17096, 11647, 15170, 54608, 19116, 381677, 19217, 14283, 11846, 13654, 20296, 20717, 66898, 21857, 21926, 20716, 20310, 16176, 16846, 16477, 20315, 16193, 14200	459	822	17911	1.80393	0.96981	0.00882225	1.21878
GOTERM_BP_FAT	GO:0043434~response to peptide hormone	22	3.99274	0.000764059	15170, 19267, 381677, 16625, 17869, 11846, 13654, 94092, 20296, 66898, 20717, 21857, 20716, 13874, 12702, 628900, 16176, 16846, 12700, 20315, 17096, 16193	459	378	17911	2.27111	0.984891	0.0103237	1.45805
GOTERM_BP_FAT	GO:0014070~response to organic cyclic compound	43	7.80399	0.00120939	15566, 22695, 56200, 20288, 16975, 17869, 20190, 72512, 20209, 18148, 11611, 20750, 58223, 18578, 214763, 12608, 76400, 19225, 55991, 17096, 11647, 54608, 18712, 381677, 19217, 12774, 14283, 11846, 20296, 21926, 20310, 11622, 21825, 17129, 20293, 16176, 14129, 16846, 16477, 15368, 20210, 12534, 16193	459	1005	17911	1.66959	0.99869	0.0152123	2.29855
GOTERM_BP_FAT	GO:1901699~cellular response to nitrogen compound	26	4.71869	0.0135465	19267, 17869, 20190, 72512, 12702, 18148, 18578, 214763, 12608, 19225, 12700, 17096, 15170, 21853, 11846, 20296, 66898, 21926, 11622, 17069, 21825, 12363, 16176, 16846, 17392, 16193	459	607	17911	1.67144	1	0.111967	23.0558
GOTERM_BP_FAT	GO:0046626~regulation of insulin receptor signaling pathway	6	1.08893	0.0161445	19267, 12702, 16176, 16846, 66898, 12700	459	58	17911	4.03674	1	0.128516	26.8578
GOTERM_BP_FAT	GO:1901653~cellular response to peptide	14	2.54083	0.0212188	15170, 19267, 21853, 17869, 11846, 20296, 66898, 12702, 12363, 16176, 16846, 12700, 17096, 16193	459	269	17911	2.03087	1	0.15822	33.7762
GOTERM_BP_FAT	GO:0032868~response to insulin	12	2.17786	0.0372254	19267, 12702, 381677, 16176, 17869, 16846, 13654, 20296, 66898, 12700, 16193, 17096	459	233	17911	2.00971	1	0.240056	51.7599
GOTERM_BP_FAT	GO:1900076~regulation of cellular response to insulin stimulus	6	1.08893	0.0450596	19267, 12702, 16176, 16846, 66898, 12700	459	76	17911	3.08067	1	0.274822	58.7691
GOTERM_BP_FAT	GO:0071417~cellular response to organonitrogen compound	21	3.81125	0.0497346	15170, 19267, 21853, 17869, 11846, 20190, 20296, 66898, 21926, 11622, 12702, 12363, 16176, 16846, 18578, 12608, 19225, 12700, 17392, 17096, 16193	459	524	17911	1.56385	1	0.294838	62.4797
GOTERM_BP_FAT	GO:0071375~cellular response to peptide hormone stimulus	12	2.17786	0.0541849	19267, 15170, 12702, 16176, 17869, 16846, 11846, 20296, 66898, 12700, 16193, 17096	459	248	17911	1.88815	1	0.313607	65.7159
GOTERM_BP_FAT	GO:0046627~negative regulation of insulin receptor signaling pathway	4	0.725953	0.0680769	19267, 12702, 16176, 12700	459	37	17911	4.21857	1	0.366893	74.2008
GOTERM_BP_FAT	GO:1900077~negative regulation of cellular response to insulin stimulus	4	0.725953	0.0819339	19267, 12702, 16176, 12700	459	40	17911	3.90218	1	0.411641	80.6543
GOTERM_BP_FAT	GO:0008286~insulin receptor signaling pathway	6	1.08893	0.0931834	19267, 12702, 16176, 16846, 66898, 12700	459	94	17911	2.49075	1	0.445438	84.7351
GOTERM_BP_FAT	GO:0032869~cellular response to insulin stimulus	8	1.45191	0.17219	19267, 12702, 16176, 17869, 16846, 20296, 66898, 12700	459	178	17911	1.75379	1	0.631948	97.3518
GOTERM_BP_FAT	GO:0032870~cellular response to hormone stimulus	18	3.26679	0.24207	15170, 19267, 54608, 22695, 19116, 19217, 17869, 11846, 20296, 66898, 12702, 16176, 13040, 16846, 16477, 12700, 17096, 16193	459	549	17911	1.2794	1	0.746103	99.5137
Annotation Cluster 50	Enrichment Score: 2.4950465601521126
Category	Term	Count	%	PValue	Genes	List Total	Pop Hits	Pop Total	Fold Enrichment	Bonferroni	Benjamini	FDR
GOTERM_BP_FAT	GO:0002686~negative regulation of leukocyte migration	6	1.08893	0.00104924	11815, 20293, 15139, 20296, 20315, 77125	459	31	17911	7.5526	0.996843	0.0134886	1.99707
GOTERM_BP_FAT	GO:2000146~negative regulation of cell motility	15	2.72232	0.0033396	170942, 54608, 21825, 11815, 20293, 15116, 12774, 15139, 55985, 20296, 21857, 20315, 211770, 77125, 22376	459	238	17911	2.45936	1	0.035543	6.22588
GOTERM_BP_FAT	GO:0051271~negative regulation of cellular component movement	16	2.90381	0.00400758	170942, 54608, 21825, 11815, 20293, 15116, 20359, 12774, 15139, 55985, 20296, 21857, 20315, 211770, 77125, 22376	459	269	17911	2.321	1	0.0413948	7.42626
GOTERM_BP_FAT	GO:0040013~negative regulation of locomotion	16	2.90381	0.00431071	170942, 54608, 21825, 11815, 20293, 15116, 20359, 12774, 15139, 55985, 20296, 21857, 20315, 211770, 77125, 22376	459	271	17911	2.30387	1	0.0442129	7.96616
GOTERM_BP_FAT	GO:0030336~negative regulation of cell migration	14	2.54083	0.00553055	170942, 54608, 21825, 11815, 20293, 15116, 12774, 15139, 55985, 20296, 21857, 20315, 211770, 77125	459	226	17911	2.41728	1	0.0539971	10.1088
Annotation Cluster 51	Enrichment Score: 2.4791286739278116
Category	Term	Count	%	PValue	Genes	List Total	Pop Hits	Pop Total	Fold Enrichment	Bonferroni	Benjamini	FDR
GOTERM_BP_FAT	GO:0045089~positive regulation of innate immune response	17	3.0853	9.09493e-06	22324, 12475, 21897, 21926, 77777, 72512, 17874, 14127, 13874, 233079, 11501, 214763, 67486, 54123, 20963, 58203, 17096	459	172	17911	3.8568	0.048662	0.00022268	0.0174754
GOTERM_BP_FAT	GO:0002218~activation of innate immune response	12	2.17786	0.000319101	72512, 12475, 14127, 17874, 233079, 21897, 11501, 214763, 54123, 21926, 20963, 17096	459	123	17911	3.807	0.826321	0.00485083	0.611406
GOTERM_BP_FAT	GO:0032481~positive regulation of type I interferon production	6	1.08893	0.00336619	72512, 12475, 17874, 67486, 54123, 20963	459	40	17911	5.85327	1	0.0356832	6.27394
GOTERM_BP_FAT	GO:0032479~regulation of type I interferon production	6	1.08893	0.0197074	72512, 12475, 17874, 67486, 54123, 20963	459	61	17911	3.83821	1	0.149952	31.7832
GOTERM_BP_FAT	GO:0032606~type I interferon production	6	1.08893	0.0237501	72512, 12475, 17874, 67486, 54123, 20963	459	64	17911	3.65829	1	0.171671	36.9909
GOTERM_BP_FAT	GO:0032608~interferon-beta production	3	0.544465	0.291787	72512, 67486, 54123	459	42	17911	2.78727	1	0.802963	99.868
Annotation Cluster 52	Enrichment Score: 2.460269350723816
Category	Term	Count	%	PValue	Genes	List Total	Pop Hits	Pop Total	Fold Enrichment	Bonferroni	Benjamini	FDR
GOTERM_BP_FAT	GO:0007204~positive regulation of cytosolic calcium ion concentration	24	4.35572	1.13029e-06	64095, 15170, 12267, 72828, 19217, 12774, 20190, 69810, 14825, 12776, 20310, 12310, 12061, 14289, 18049, 16176, 14744, 319197, 12273, 12721, 55985, 320790, 16453, 17096	459	283	17911	3.30927	0.00618049	3.71231e-05	0.00217196
GOTERM_BP_FAT	GO:0051480~regulation of cytosolic calcium ion concentration	24	4.35572	8.02034e-06	64095, 15170, 12267, 72828, 19217, 12774, 20190, 69810, 14825, 12776, 20310, 12310, 12061, 14289, 18049, 16176, 14744, 319197, 12273, 12721, 55985, 320790, 16453, 17096	459	318	17911	2.94504	0.0430381	0.000199038	0.0154108
GOTERM_BP_FAT	GO:0006874~cellular calcium ion homeostasis	28	5.08167	9.12319e-06	64095, 69810, 20190, 66815, 72244, 319197, 12273, 12721, 320790, 17096, 12267, 15170, 72828, 19217, 12774, 12772, 14825, 20296, 12776, 20310, 12310, 14289, 18049, 12061, 16176, 14744, 55985, 16453	459	414	17911	2.63915	0.0488095	0.000222379	0.0175297
GOTERM_BP_FAT	GO:0042592~homeostatic process	73	13.2486	1.47703e-05	64095, 117167, 15117, 20190, 70358, 16541, 14130, 16819, 108943, 233079, 80885, 228859, 13040, 319197, 56532, 18578, 12721, 12267, 23801, 72828, 19217, 20375, 14825, 21926, 11622, 12061, 14289, 17129, 16331, 16176, 55985, 20963, 170677, 75766, 22695, 11813, 17869, 69810, 226419, 11799, 66815, 12447, 18148, 72244, 116939, 20750, 12273, 12505, 19225, 320790, 17096, 15170, 381677, 12774, 12772, 2029…	459	1707	17911	1.66877	0.0778207	0.000336108	0.0283788
GOTERM_BP_FAT	GO:0055074~calcium ion homeostasis	28	5.08167	1.63257e-05	64095, 69810, 20190, 66815, 72244, 319197, 12273, 12721, 320790, 17096, 12267, 15170, 72828, 19217, 12774, 12772, 14825, 20296, 12776, 20310, 12310, 14289, 18049, 12061, 16176, 14744, 55985, 16453	459	428	17911	2.55283	0.0856548	0.000369961	0.0313669
GOTERM_BP_FAT	GO:0072507~divalent inorganic cation homeostasis	29	5.26316	2.0133e-05	64095, 69810, 20190, 108943, 66815, 72244, 319197, 12273, 12721, 320790, 17096, 12267, 15170, 19217, 72828, 12774, 12772, 14825, 20296, 12776, 20310, 12310, 14289, 18049, 12061, 16176, 14744, 55985, 16453	459	458	17911	2.47081	0.104552	0.00043639	0.0386806
GOTERM_BP_FAT	GO:0072503~cellular divalent inorganic cation homeostasis	28	5.08167	2.09334e-05	64095, 69810, 20190, 66815, 72244, 319197, 12273, 12721, 320790, 17096, 12267, 15170, 72828, 19217, 12774, 12772, 14825, 20296, 12776, 20310, 12310, 14289, 18049, 12061, 16176, 14744, 55985, 16453	459	434	17911	2.51753	0.108474	0.000451948	0.040218
GOTERM_BP_FAT	GO:0055065~metal ion homeostasis	34	6.1706	2.42248e-05	64095, 117167, 17869, 69810, 20190, 70358, 16819, 108943, 66815, 72244, 319197, 12273, 12721, 320790, 17096, 12267, 15170, 19217, 72828, 12774, 12772, 14825, 20296, 12776, 20310, 12310, 12061, 14289, 18049, 16176, 14744, 15368, 55985, 16453	459	591	17911	2.24491	0.124425	0.000518906	0.0465401
GOTERM_BP_FAT	GO:0006875~cellular metal ion homeostasis	31	5.62613	2.93049e-05	64095, 17869, 69810, 20190, 16819, 66815, 72244, 319197, 12273, 12721, 320790, 17096, 12267, 15170, 19217, 72828, 12774, 12772, 14825, 20296, 12776, 20310, 12310, 14289, 18049, 12061, 16176, 14744, 15368, 55985, 16453	459	518	17911	2.33528	0.148486	0.000604102	0.0562973
GOTERM_BP_FAT	GO:0055080~cation homeostasis	35	6.35209	0.000117214	64095, 117167, 17869, 69810, 20190, 70358, 16819, 108943, 66815, 72244, 319197, 12273, 12721, 320790, 17096, 12267, 15170, 19217, 72828, 12774, 12772, 14825, 20296, 12776, 20310, 12310, 12061, 14289, 18049, 19332, 16176, 14744, 15368, 55985, 16453	459	669	17911	2.0415	0.474265	0.00204554	0.224999
GOTERM_BP_FAT	GO:0030003~cellular cation homeostasis	32	5.80762	0.000119153	64095, 17869, 69810, 20190, 16819, 66815, 72244, 319197, 12273, 12721, 320790, 17096, 12267, 15170, 19217, 72828, 12774, 12772, 14825, 20296, 12776, 20310, 12310, 12061, 14289, 18049, 19332, 16176, 14744, 15368, 55985, 16453	459	587	17911	2.12725	0.479826	0.00206619	0.228716
GOTERM_BP_FAT	GO:0098771~inorganic ion homeostasis	35	6.35209	0.000184054	64095, 117167, 17869, 69810, 20190, 70358, 16819, 108943, 66815, 72244, 319197, 12273, 12721, 320790, 17096, 12267, 15170, 19217, 72828, 12774, 12772, 14825, 20296, 12776, 20310, 12310, 12061, 14289, 18049, 19332, 16176, 14744, 15368, 55985, 16453	459	685	17911	1.99381	0.635647	0.00300929	0.353088
GOTERM_BP_FAT	GO:0006873~cellular ion homeostasis	32	5.80762	0.00018545	64095, 17869, 69810, 20190, 16819, 66815, 72244, 319197, 12273, 12721, 320790, 17096, 12267, 15170, 19217, 72828, 12774, 12772, 14825, 20296, 12776, 20310, 12310, 12061, 14289, 18049, 19332, 16176, 14744, 15368, 55985, 16453	459	602	17911	2.07425	0.638427	0.00302307	0.355761
GOTERM_BP_FAT	GO:0051924~regulation of calcium ion transport	17	3.0853	0.000308811	64095, 15170, 72828, 69810, 20296, 12523, 12061, 18049, 20303, 20293, 18578, 12721, 19225, 20315, 320790, 16453, 17096	459	231	17911	2.87173	0.816233	0.00474737	0.591746
GOTERM_BP_FAT	GO:0006816~calcium ion transport	22	3.99274	0.000436902	64095, 15170, 72828, 12774, 20190, 69810, 20296, 12523, 66815, 12061, 18049, 20303, 58861, 20293, 18578, 12721, 19225, 20315, 320790, 55991, 16453, 17096	459	362	17911	2.37149	0.909003	0.0064399	0.83622
GOTERM_BP_FAT	GO:0050801~ion homeostasis	35	6.35209	0.000486489	64095, 117167, 17869, 69810, 20190, 70358, 16819, 108943, 66815, 72244, 319197, 12273, 12721, 320790, 17096, 12267, 15170, 19217, 72828, 12774, 12772, 14825, 20296, 12776, 20310, 12310, 12061, 14289, 18049, 19332, 16176, 14744, 15368, 55985, 16453	459	723	17911	1.88902	0.930681	0.00703608	0.930708
GOTERM_BP_FAT	GO:0070509~calcium ion import	14	2.54083	0.000520472	66815, 15170, 12061, 18049, 20293, 72828, 12774, 12721, 20190, 69810, 20296, 20315, 320790, 17096	459	173	17911	3.15783	0.942475	0.00740871	0.995415
GOTERM_BP_FAT	GO:0090279~regulation of calcium ion import	11	1.99637	0.000599246	15170, 12061, 18049, 20293, 72828, 12721, 69810, 20296, 20315, 320790, 17096	459	112	17911	3.8325	0.962666	0.0083523	1.14525
GOTERM_BP_FAT	GO:0070838~divalent metal ion transport	23	4.17423	0.000972624	64095, 15170, 70701, 72828, 12774, 20190, 69810, 20296, 12523, 66815, 12061, 18049, 20303, 58861, 20293, 18578, 12721, 19225, 20315, 320790, 55991, 16453, 17096	459	412	17911	2.1784	0.995192	0.0126878	1.85253
GOTERM_BP_FAT	GO:0072511~divalent inorganic cation transport	23	4.17423	0.00106672	64095, 15170, 70701, 72828, 12774, 20190, 69810, 20296, 12523, 66815, 12061, 18049, 20303, 58861, 20293, 18578, 12721, 19225, 20315, 320790, 55991, 16453, 17096	459	415	17911	2.16265	0.997132	0.0136162	2.03002
GOTERM_BP_FAT	GO:0048878~chemical homeostasis	46	8.34846	0.00129198	64095, 11813, 117167, 15117, 17869, 20190, 69810, 70358, 16541, 16819, 66815, 108943, 233079, 72244, 228859, 319197, 116939, 12273, 12721, 320790, 17096, 12267, 15170, 23801, 381677, 19217, 72828, 12774, 12772, 20296, 14825, 12776, 20310, 12310, 12061, 18049, 14289, 19332, 16176, 14744, 16846, 15368, 55985, 238377, 16193, 16453	459	1101	17911	1.63034	0.999168	0.015951	2.45368
GOTERM_BP_FAT	GO:0032845~negative regulation of homeostatic process	14	2.54083	0.00186774	22695, 72828, 12774, 69810, 20190, 14130, 14127, 12310, 12061, 16331, 12505, 16658, 320790, 16193	459	199	17911	2.74525	0.999965	0.0219037	3.52866
GOTERM_BP_FAT	GO:0051282~regulation of sequestering of calcium ion	10	1.81488	0.00218507	15170, 12061, 18049, 72828, 12774, 20190, 12721, 69810, 320790, 17096	459	111	17911	3.51548	0.999994	0.0250996	4.11631
GOTERM_BP_FAT	GO:0051208~sequestering of calcium ion	10	1.81488	0.00218507	15170, 12061, 18049, 72828, 12774, 20190, 12721, 69810, 320790, 17096	459	111	17911	3.51548	0.999994	0.0250996	4.11631
GOTERM_BP_FAT	GO:0055082~cellular chemical homeostasis	34	6.1706	0.00230351	64095, 17869, 69810, 20190, 16819, 66815, 72244, 319197, 228859, 12273, 12721, 320790, 17096, 12267, 15170, 19217, 72828, 12774, 12772, 14825, 20296, 12776, 20310, 12310, 12061, 14289, 18049, 19332, 16176, 14744, 15368, 55985, 16453, 238377	459	762	17911	1.74113	0.999997	0.0262787	4.33478
GOTERM_BP_FAT	GO:0019725~cellular homeostasis	37	6.71506	0.00280893	64095, 17869, 20190, 69810, 16819, 66815, 72244, 18148, 228859, 319197, 12273, 12721, 320790, 17096, 12267, 15170, 19217, 72828, 12774, 12772, 14825, 20296, 12776, 20310, 69191, 12310, 12061, 14289, 18049, 19332, 16176, 14744, 15368, 55985, 16193, 16453, 238377	459	866	17911	1.66721	1	0.0306882	5.26176
GOTERM_BP_FAT	GO:0051279~regulation of release of sequestered calcium ion into cytosol	8	1.45191	0.00378249	15170, 12061, 18049, 72828, 12721, 69810, 320790, 17096	459	78	17911	4.00223	1	0.039483	7.0234
GOTERM_BP_FAT	GO:0051238~sequestering of metal ion	10	1.81488	0.00510101	15170, 12061, 18049, 72828, 12774, 20190, 12721, 69810, 320790, 17096	459	126	17911	3.09697	1	0.0505284	9.35978
GOTERM_BP_FAT	GO:0010959~regulation of metal ion transport	19	3.44828	0.00568242	64095, 15170, 72828, 69810, 20296, 14825, 12523, 12061, 18049, 20303, 67149, 20293, 18578, 12721, 19225, 20315, 320790, 16453, 17096	459	362	17911	2.0481	1	0.055344	10.3722
GOTERM_BP_FAT	GO:1903169~regulation of calcium ion transmembrane transport	10	1.81488	0.00593965	15170, 64095, 12061, 18049, 72828, 18578, 12721, 69810, 320790, 17096	459	129	17911	3.02494	1	0.0575791	10.8167
GOTERM_BP_FAT	GO:0060402~calcium ion transport into cytosol	10	1.81488	0.00793221	15170, 12061, 18049, 72828, 12774, 20190, 12721, 69810, 320790, 17096	459	135	17911	2.8905	1	0.0735234	14.1899
GOTERM_BP_FAT	GO:0043269~regulation of ion transport	26	4.71869	0.00838055	64095, 15170, 72828, 69810, 20296, 14825, 21926, 12523, 21825, 12061, 18049, 20303, 217826, 67149, 20293, 16176, 13040, 16846, 18578, 12721, 19225, 20315, 20963, 320790, 17096, 16453	459	582	17911	1.74324	1	0.0771421	14.932
GOTERM_BP_FAT	GO:0070588~calcium ion transmembrane transport	14	2.54083	0.00839614	64095, 15170, 72828, 12774, 69810, 20190, 66815, 18049, 12061, 18578, 12721, 320790, 55991, 17096	459	238	17911	2.2954	1	0.0771516	14.9577
GOTERM_BP_FAT	GO:0060401~cytosolic calcium ion transport	10	1.81488	0.00869831	15170, 12061, 18049, 72828, 12774, 20190, 12721, 69810, 320790, 17096	459	137	17911	2.84831	1	0.0789065	15.4543
GOTERM_BP_FAT	GO:0010522~regulation of calcium ion transport into cytosol	8	1.45191	0.00926445	15170, 12061, 18049, 72828, 12721, 69810, 320790, 17096	459	92	17911	3.3932	1	0.0830261	16.3773
GOTERM_BP_FAT	GO:0051235~maintenance of location	16	2.90381	0.00967459	15170, 72828, 12774, 20288, 69810, 20190, 21926, 233079, 18049, 12061, 16176, 228859, 16846, 12721, 320790, 17096	459	297	17911	2.10218	1	0.0855834	17.0401
GOTERM_BP_FAT	GO:0006811~ion transport	47	8.52995	0.0293566	64095, 50790, 20519, 114644, 20539, 117167, 17869, 104681, 20190, 69810, 70358, 16819, 66815, 12523, 20303, 58861, 67149, 13040, 11611, 18578, 12721, 19225, 320790, 433470, 17096, 55991, 75750, 15170, 70701, 72828, 12774, 20296, 14825, 21926, 21825, 12061, 18049, 68279, 217826, 20293, 16176, 16846, 20315, 14726, 20963, 16453, 50934	459	1354	17911	1.35452	1	0.202569	43.5923
GOTERM_BP_FAT	GO:0030001~metal ion transport	30	5.44465	0.0313454	64095, 114644, 117167, 69810, 20190, 70358, 12523, 66815, 20303, 58861, 67149, 18578, 12721, 19225, 320790, 55991, 17096, 75750, 15170, 70701, 72828, 12774, 14825, 20296, 12061, 18049, 217826, 20293, 20315, 16453	459	786	17911	1.48938	1	0.211786	45.7722
GOTERM_BP_FAT	GO:0006812~cation transport	33	5.98911	0.0420078	64095, 20519, 114644, 117167, 69810, 20190, 70358, 12523, 66815, 20303, 58861, 67149, 13040, 18578, 12721, 19225, 320790, 433470, 55991, 17096, 75750, 15170, 70701, 72828, 12774, 14825, 20296, 12061, 18049, 217826, 20293, 20315, 16453	459	910	17911	1.41508	1	0.262812	56.162
GOTERM_BP_FAT	GO:1904062~regulation of cation transmembrane transport	11	1.99637	0.0744725	15170, 64095, 12061, 18049, 72828, 13040, 18578, 12721, 69810, 320790, 17096	459	232	17911	1.85017	1	0.388524	77.3986
GOTERM_BP_FAT	GO:2000021~regulation of ion homeostasis	10	1.81488	0.0765346	15170, 12061, 18049, 72828, 12774, 20190, 12721, 69810, 320790, 17096	459	203	17911	1.92226	1	0.395021	78.3468
GOTERM_BP_FAT	GO:0090280~positive regulation of calcium ion import	5	0.907441	0.0774709	12061, 20293, 69810, 20296, 20315	459	63	17911	3.09697	1	0.397829	78.7648
GOTERM_BP_FAT	GO:0051928~positive regulation of calcium ion transport	7	1.27042	0.0823835	20303, 12061, 20293, 69810, 20296, 20315, 16453	459	118	17911	2.31485	1	0.413073	80.8356
GOTERM_BP_FAT	GO:0043270~positive regulation of ion transport	11	1.99637	0.10791	20303, 12061, 20293, 16176, 13040, 16846, 69810, 14825, 20296, 20315, 16453	459	250	17911	1.71696	1	0.4835	88.8558
GOTERM_BP_FAT	GO:0051283~negative regulation of sequestering of calcium ion	5	0.907441	0.236462	12061, 12774, 20190, 69810, 320790	459	97	17911	2.01143	1	0.738579	99.4396
GOTERM_BP_FAT	GO:0051209~release of sequestered calcium ion into cytosol	5	0.907441	0.236462	12061, 12774, 20190, 69810, 320790	459	97	17911	2.01143	1	0.738579	99.4396
GOTERM_BP_FAT	GO:1902656~calcium ion import into cytosol	5	0.907441	0.253145	12061, 12774, 20190, 69810, 320790	459	100	17911	1.95109	1	0.759949	99.6335
GOTERM_BP_FAT	GO:0097553~calcium ion transmembrane import into cytosol	5	0.907441	0.253145	12061, 12774, 20190, 69810, 320790	459	100	17911	1.95109	1	0.759949	99.6335
GOTERM_BP_FAT	GO:0034765~regulation of ion transmembrane transport	13	2.35935	0.279425	15170, 64095, 21825, 12061, 18049, 217826, 72828, 13040, 18578, 12721, 69810, 320790, 17096	459	386	17911	1.31421	1	0.789643	99.8159
GOTERM_BP_FAT	GO:0098655~cation transmembrane transport	17	3.0853	0.293666	64095, 15170, 72828, 12774, 69810, 20190, 66815, 18049, 12061, 217826, 13040, 18578, 12721, 320790, 433470, 55991, 17096	459	531	17911	1.24929	1	0.804592	99.8745
GOTERM_BP_FAT	GO:0098662~inorganic cation transmembrane transport	16	2.90381	0.301999	64095, 15170, 72828, 12774, 69810, 20190, 66815, 18049, 12061, 217826, 18578, 12721, 320790, 433470, 55991, 17096	459	498	17911	1.25371	1	0.81305	99.9001
GOTERM_BP_FAT	GO:0034762~regulation of transmembrane transport	13	2.35935	0.328258	15170, 64095, 21825, 12061, 18049, 217826, 72828, 13040, 18578, 12721, 69810, 320790, 17096	459	403	17911	1.25877	1	0.838247	99.9522
GOTERM_BP_FAT	GO:0034220~ion transmembrane transport	20	3.62976	0.400064	64095, 15170, 72828, 17869, 12774, 104681, 69810, 20190, 66815, 21825, 12061, 18049, 217826, 13040, 18578, 12721, 320790, 433470, 55991, 17096	459	688	17911	1.13435	1	0.891844	99.9946
GOTERM_BP_FAT	GO:0098660~inorganic ion transmembrane transport	16	2.90381	0.434178	64095, 15170, 72828, 12774, 69810, 20190, 66815, 18049, 12061, 217826, 18578, 12721, 320790, 433470, 55991, 17096	459	548	17911	1.13932	1	0.912865	99.9982
GOTERM_BP_FAT	GO:0055085~transmembrane transport	27	4.90018	0.494013	227659, 64095, 20519, 114644, 20539, 17869, 104681, 69810, 20190, 66815, 30059, 13040, 18578, 12721, 212980, 320790, 433470, 55991, 17096, 15170, 72828, 12774, 21825, 18049, 12061, 217826, 50934	459	1001	17911	1.05254	1	0.939637	99.9998
Annotation Cluster 53	Enrichment Score: 2.4288698549839474
Category	Term	Count	%	PValue	Genes	List Total	Pop Hits	Pop Total	Fold Enrichment	Bonferroni	Benjamini	FDR
GOTERM_BP_FAT	GO:0009611~response to wounding	31	5.62613	2.99697e-05	22324, 22695, 56193, 11815, 17869, 11752, 18826, 20344, 319197, 20750, 12505, 17096, 15170, 54608, 11905, 15200, 72828, 11846, 12772, 20296, 21857, 20310, 170786, 66139, 14127, 21825, 15368, 12534, 20963, 14726, 16193	459	519	17911	2.33078	0.151586	0.000615489	0.0575742
GOTERM_BP_FAT	GO:0042060~wound healing	25	4.53721	0.000131538	22324, 15170, 56193, 11905, 11815, 15200, 72828, 17869, 11752, 12772, 20296, 21857, 20310, 66139, 170786, 14127, 21825, 319197, 20344, 12505, 15368, 14726, 20963, 17096, 16193	459	406	17911	2.40282	0.513994	0.00223828	0.252461
GOTERM_BP_FAT	GO:0061041~regulation of wound healing	13	2.35935	0.000147709	170786, 14127, 56193, 21825, 11905, 15200, 72828, 20344, 17869, 20296, 20963, 14726, 17096	459	132	17911	3.84305	0.555249	0.0024672	0.283456
GOTERM_BP_FAT	GO:0010543~regulation of platelet activation	7	1.27042	0.000166672	14127, 56193, 72828, 20344, 14726, 20963, 17096	459	33	17911	8.27735	0.599191	0.00275834	0.319791
GOTERM_BP_FAT	GO:1903034~regulation of response to wounding	14	2.54083	0.00024456	56193, 11905, 15200, 72828, 17869, 20296, 170786, 14127, 21825, 20344, 20750, 20963, 14726, 17096	459	160	17911	3.41441	0.738567	0.00385875	0.468902
GOTERM_BP_FAT	GO:0030193~regulation of blood coagulation	10	1.81488	0.000318517	170786, 14127, 56193, 21825, 11905, 72828, 20344, 14726, 20963, 17096	459	85	17911	4.5908	0.825764	0.00485544	0.610292
GOTERM_BP_FAT	GO:1900046~regulation of hemostasis	10	1.81488	0.000318517	170786, 14127, 56193, 21825, 11905, 72828, 20344, 14726, 20963, 17096	459	85	17911	4.5908	0.825764	0.00485544	0.610292
GOTERM_BP_FAT	GO:0050818~regulation of coagulation	10	1.81488	0.000449511	170786, 14127, 56193, 21825, 11905, 72828, 20344, 14726, 20963, 17096	459	89	17911	4.38447	0.915086	0.00658977	0.860254
GOTERM_BP_FAT	GO:0090303~positive regulation of wound healing	7	1.27042	0.00203556	56193, 21825, 15200, 20344, 17869, 20296, 14726	459	52	17911	5.25293	0.999986	0.0235486	3.83985
GOTERM_BP_FAT	GO:0002576~platelet degranulation	4	0.725953	0.00307656	14127, 56193, 20963, 17096	459	12	17911	13.0073	1	0.0329776	5.74916
GOTERM_BP_FAT	GO:0007599~hemostasis	13	2.35935	0.00410442	15170, 22324, 56193, 11905, 72828, 11752, 170786, 14127, 21825, 20344, 20963, 14726, 17096	459	193	17911	2.62841	1	0.0422961	7.59905
GOTERM_BP_FAT	GO:0050817~coagulation	13	2.35935	0.00482869	15170, 22324, 56193, 11905, 72828, 11752, 170786, 14127, 21825, 20344, 20963, 14726, 17096	459	197	17911	2.57504	1	0.0484141	8.88185
GOTERM_BP_FAT	GO:1903036~positive regulation of response to wounding	7	1.27042	0.00496458	56193, 21825, 15200, 20344, 17869, 20296, 14726	459	62	17911	4.40569	1	0.0493855	9.12063
GOTERM_BP_FAT	GO:0007596~blood coagulation	12	2.17786	0.00671743	22324, 15170, 14127, 56193, 21825, 11905, 72828, 20344, 11752, 14726, 20963, 17096	459	180	17911	2.60145	1	0.0641064	12.1481
GOTERM_BP_FAT	GO:0050878~regulation of body fluid levels	18	3.26679	0.00863024	15170, 22324, 56193, 11905, 23801, 19116, 72828, 11542, 15117, 11752, 170786, 14127, 21825, 30878, 20344, 20963, 14726, 17096	459	349	17911	2.01258	1	0.0788304	15.3427
GOTERM_BP_FAT	GO:0010572~positive regulation of platelet activation	3	0.544465	0.00914138	56193, 20344, 14726	459	6	17911	19.5109	1	0.0820984	16.1775
GOTERM_BP_FAT	GO:0030168~platelet activation	8	1.45191	0.0098048	22324, 15170, 56193, 72828, 20344, 14726, 20963, 17096	459	93	17911	3.35671	1	0.0865504	17.2494
GOTERM_BP_FAT	GO:0030194~positive regulation of blood coagulation	4	0.725953	0.0251696	56193, 21825, 20344, 14726	459	25	17911	6.24349	1	0.17944	38.7282
GOTERM_BP_FAT	GO:1900048~positive regulation of hemostasis	4	0.725953	0.0251696	56193, 21825, 20344, 14726	459	25	17911	6.24349	1	0.17944	38.7282
GOTERM_BP_FAT	GO:0050820~positive regulation of coagulation	4	0.725953	0.0338992	56193, 21825, 20344, 14726	459	28	17911	5.57454	1	0.224502	48.4545
GOTERM_BP_FAT	GO:0090330~regulation of platelet aggregation	3	0.544465	0.0838222	72828, 20963, 17096	459	19	17911	6.16133	1	0.418397	81.4048
GOTERM_BP_FAT	GO:0034109~homotypic cell-cell adhesion	5	0.907441	0.139117	15170, 56193, 72828, 20963, 17096	459	78	17911	2.5014	1	0.56101	94.378
GOTERM_BP_FAT	GO:0034110~regulation of homotypic cell-cell adhesion	3	0.544465	0.159971	72828, 20963, 17096	459	28	17911	4.18091	1	0.607275	96.4906
GOTERM_BP_FAT	GO:0070527~platelet aggregation	3	0.544465	0.36696	15170, 56193, 72828	459	50	17911	2.34131	1	0.869398	99.9847
Annotation Cluster 54	Enrichment Score: 2.4232278531357263
Category	Term	Count	%	PValue	Genes	List Total	Pop Hits	Pop Total	Fold Enrichment	Bonferroni	Benjamini	FDR
GOTERM_BP_FAT	GO:0043491~protein kinase B signaling	13	2.35935	0.00101015	13836, 21825, 104943, 320207, 20293, 15200, 16176, 16846, 11501, 20296, 21926, 17392, 16193	459	163	17911	3.11217	0.996087	0.013081	1.92335
GOTERM_BP_FAT	GO:0051896~regulation of protein kinase B signaling	11	1.99637	0.00436164	13836, 21825, 104943, 320207, 56708, 15200, 16846, 11501, 21926, 17392, 16193	459	146	17911	2.94	1	0.0445584	8.05659
GOTERM_BP_FAT	GO:0051897~positive regulation of protein kinase B signaling	8	1.45191	0.0121978	21825, 104943, 320207, 15200, 16846, 11501, 21926, 16193	459	97	17911	3.21829	1	0.103203	21.0089
Annotation Cluster 55	Enrichment Score: 2.420779824812866
Category	Term	Count	%	PValue	Genes	List Total	Pop Hits	Pop Total	Fold Enrichment	Bonferroni	Benjamini	FDR
GOTERM_BP_FAT	GO:0048246~macrophage chemotaxis	7	1.27042	0.000166672	12267, 64095, 21825, 20293, 12273, 15139, 20296	459	33	17911	8.27735	0.599191	0.00275834	0.319791
GOTERM_BP_FAT	GO:0071622~regulation of granulocyte chemotaxis	7	1.27042	0.00106516	20310, 12267, 21825, 16176, 12273, 14825, 20296	459	46	17911	5.9381	0.997107	0.0136282	2.02708
GOTERM_BP_FAT	GO:0010758~regulation of macrophage chemotaxis	5	0.907441	0.00298708	12267, 21825, 12273, 15139, 20296	459	24	17911	8.12954	1	0.0322846	5.58646
GOTERM_BP_FAT	GO:0010759~positive regulation of macrophage chemotaxis	4	0.725953	0.00725874	12267, 21825, 12273, 20296	459	16	17911	9.75545	1	0.0682815	13.0636
GOTERM_BP_FAT	GO:0071675~regulation of mononuclear cell migration	4	0.725953	0.0251696	12267, 21825, 12273, 20296	459	25	17911	6.24349	1	0.17944	38.7282
GOTERM_BP_FAT	GO:0071674~mononuclear cell migration	4	0.725953	0.0308362	12267, 21825, 12273, 20296	459	27	17911	5.78101	1	0.209444	45.2218
Annotation Cluster 56	Enrichment Score: 2.375074090468728
Category	Term	Count	%	PValue	Genes	List Total	Pop Hits	Pop Total	Fold Enrichment	Bonferroni	Benjamini	FDR
GOTERM_BP_FAT	GO:2000108~positive regulation of leukocyte apoptotic process	8	1.45191	1.05478e-05	80885, 20612, 17869, 11501, 12505, 243910, 16453, 17096	459	31	17911	10.0701	0.0562133	0.000253718	0.0202668
GOTERM_BP_FAT	GO:2000106~regulation of leukocyte apoptotic process	13	2.35935	1.69305e-05	14127, 80885, 20612, 17869, 56532, 12774, 11501, 12505, 243910, 20315, 14130, 16453, 17096	459	106	17911	4.78569	0.0886832	0.000378968	0.0325288
GOTERM_BP_FAT	GO:0071887~leukocyte apoptotic process	14	2.54083	2.47039e-05	20612, 17869, 12774, 243910, 14130, 14127, 80885, 56532, 12505, 11501, 20315, 17096, 16453, 16193	459	128	17911	4.26801	0.126723	0.000525067	0.0474605
GOTERM_BP_FAT	GO:0033028~myeloid cell apoptotic process	6	1.08893	0.00104924	14127, 80885, 12774, 12505, 14130, 16193	459	31	17911	7.5526	0.996843	0.0134886	1.99707
GOTERM_BP_FAT	GO:0070228~regulation of lymphocyte apoptotic process	8	1.45191	0.0030331	20612, 17869, 56532, 11501, 12505, 243910, 16453, 17096	459	75	17911	4.16232	1	0.0326462	5.67018
GOTERM_BP_FAT	GO:0070227~lymphocyte apoptotic process	8	1.45191	0.0103678	20612, 17869, 56532, 11501, 12505, 243910, 16453, 17096	459	94	17911	3.321	1	0.0904448	18.1489
GOTERM_BP_FAT	GO:0070230~positive regulation of lymphocyte apoptotic process	4	0.725953	0.0156879	20612, 17869, 11501, 243910	459	21	17911	7.43272	1	0.125635	26.2027
GOTERM_BP_FAT	GO:0070232~regulation of T cell apoptotic process	5	0.907441	0.0186568	20612, 56532, 11501, 243910, 16453	459	40	17911	4.87772	1	0.143674	30.3646
GOTERM_BP_FAT	GO:0070231~T cell apoptotic process	5	0.907441	0.0462683	20612, 56532, 11501, 243910, 16453	459	53	17911	3.6813	1	0.280594	59.7605
GOTERM_BP_FAT	GO:0070234~positive regulation of T cell apoptotic process	3	0.544465	0.0484668	20612, 11501, 243910	459	14	17911	8.36181	1	0.28928	61.5059
GOTERM_BP_FAT	GO:0070243~regulation of thymocyte apoptotic process	3	0.544465	0.0689077	11501, 243910, 16453	459	17	17911	6.8862	1	0.369856	74.6392
GOTERM_BP_FAT	GO:0070242~thymocyte apoptotic process	3	0.544465	0.107783	11501, 243910, 16453	459	22	17911	5.32115	1	0.483435	88.8253
GOTERM_BP_FAT	GO:0002902~regulation of B cell apoptotic process	3	0.544465	0.187517	17869, 12505, 17096	459	31	17911	3.7763	1	0.660977	98.1508
Annotation Cluster 57	Enrichment Score: 2.366572992713223
Category	Term	Count	%	PValue	Genes	List Total	Pop Hits	Pop Total	Fold Enrichment	Bonferroni	Benjamini	FDR
GOTERM_BP_FAT	GO:0048608~reproductive structure development	26	4.71869	0.000872132	17869, 18793, 13874, 16878, 12702, 16875, 108961, 58223, 12505, 12608, 19225, 12394, 320790, 14087, 19116, 20613, 381677, 14283, 54427, 12981, 98711, 11622, 16846, 16477, 16848, 14620	459	490	17911	2.07054	0.991652	0.0115208	1.66265
GOTERM_BP_FAT	GO:0046660~female sex differentiation	12	2.17786	0.00101128	11622, 13874, 14087, 381677, 16875, 17869, 16846, 58223, 16848, 12608, 12394, 320790	459	141	17911	3.321	0.996111	0.0130647	1.92548
GOTERM_BP_FAT	GO:0061458~reproductive system development	26	4.71869	0.00101226	17869, 18793, 13874, 16878, 12702, 16875, 108961, 58223, 12505, 12608, 19225, 12394, 320790, 14087, 19116, 20613, 381677, 14283, 54427, 12981, 98711, 11622, 16846, 16477, 16848, 14620	459	495	17911	2.04963	0.996132	0.0130466	1.92732
GOTERM_BP_FAT	GO:0008585~female gonad development	11	1.99637	0.00116462	11622, 13874, 14087, 381677, 16875, 17869, 16846, 58223, 16848, 12608, 12394	459	122	17911	3.51836	0.998325	0.0148229	2.21436
GOTERM_BP_FAT	GO:0046545~development of primary female sexual characteristics	11	1.99637	0.00148776	11622, 13874, 14087, 381677, 16875, 17869, 16846, 58223, 16848, 12608, 12394	459	126	17911	3.40666	0.999716	0.017984	2.82047
GOTERM_BP_FAT	GO:0048511~rhythmic process	21	3.81125	0.00149913	15566, 12457, 21853, 20893, 381677, 15116, 15117, 17869, 13654, 12981, 11622, 13874, 18049, 16846, 58223, 21973, 12608, 16848, 21990, 12394, 16193	459	372	17911	2.20284	0.999733	0.0180805	2.84174
GOTERM_BP_FAT	GO:0042698~ovulation cycle	11	1.99637	0.00188019	11622, 13874, 381677, 15116, 15117, 17869, 16846, 58223, 16848, 12608, 12394	459	130	17911	3.30184	0.999967	0.0220012	3.55177
GOTERM_BP_FAT	GO:0022602~ovulation cycle process	9	1.63339	0.00521398	11622, 13874, 381677, 17869, 16846, 58223, 16848, 12608, 12394	459	104	17911	3.37689	1	0.0515281	9.55734
GOTERM_BP_FAT	GO:0001541~ovarian follicle development	7	1.27042	0.00834266	11622, 13874, 381677, 17869, 58223, 16848, 12608	459	69	17911	3.95873	1	0.0769342	14.8695
GOTERM_BP_FAT	GO:0007548~sex differentiation	14	2.54083	0.0556464	11622, 98711, 13874, 14087, 17129, 381677, 16875, 17869, 16846, 58223, 16848, 12608, 12394, 320790	459	310	17911	1.76227	1	0.31913	66.7198
GOTERM_BP_FAT	GO:0008406~gonad development	12	2.17786	0.0584423	11622, 98711, 13874, 14087, 381677, 16875, 17869, 16846, 58223, 16848, 12608, 12394	459	251	17911	1.86558	1	0.331233	68.563
GOTERM_BP_FAT	GO:0045137~development of primary sexual characteristics	12	2.17786	0.064712	11622, 98711, 13874, 14087, 381677, 16875, 17869, 16846, 58223, 16848, 12608, 12394	459	256	17911	1.82915	1	0.354602	72.3506
Annotation Cluster 58	Enrichment Score: 2.3433459982668206
Category	Term	Count	%	PValue	Genes	List Total	Pop Hits	Pop Total	Fold Enrichment	Bonferroni	Benjamini	FDR
GOTERM_MF_FAT	GO:0030414~peptidase inhibitor activity	18	3.26679	5.75346e-05	14038, 11905, 11699, 16625, 15139, 20717, 21857, 20716, 20568, 20745, 11799, 18049, 66107, 12047, 628900, 100034251, 76400, 50930	441	217	16866	3.17239	0.052375	0.00765574	0.0900861
GOTERM_BP_FAT	GO:0010466~negative regulation of peptidase activity	17	3.0853	0.000144056	14038, 11905, 11699, 16625, 18793, 20717, 21857, 20716, 20568, 20745, 11799, 21825, 18049, 12047, 12505, 76400, 16193	459	216	17911	3.07116	0.546249	0.00241361	0.276456
GOTERM_BP_FAT	GO:0051336~regulation of hydrolase activity	42	7.6225	0.00023177	22324, 56193, 11813, 11699, 16625, 17869, 18793, 108911, 19288, 20745, 20306, 20305, 13836, 11799, 50778, 20303, 72515, 18148, 20308, 637515, 20307, 56532, 12505, 76400, 14038, 11905, 20296, 20717, 21857, 21926, 20716, 20568, 54483, 21825, 18049, 12047, 20293, 14744, 19734, 55985, 20339, 16193	459	896	17911	1.82915	0.719563	0.00368912	0.444431
GOTERM_MF_FAT	GO:0004866~endopeptidase inhibitor activity	16	2.90381	0.000293715	11905, 11699, 16625, 15139, 20717, 20716, 21857, 20568, 20745, 11799, 18049, 12047, 628900, 100034251, 76400, 50930	441	203	16866	3.01438	0.240172	0.0226287	0.459095
GOTERM_MF_FAT	GO:0061134~peptidase regulator activity	18	3.26679	0.000348715	14038, 11905, 11699, 16625, 15139, 20717, 21857, 20716, 20568, 20745, 11799, 18049, 66107, 12047, 628900, 100034251, 76400, 50930	441	252	16866	2.73178	0.278271	0.024773	0.544845
GOTERM_MF_FAT	GO:0004857~enzyme inhibitor activity	24	4.35572	0.000365121	14038, 11813, 11905, 11699, 16625, 15139, 20717, 21857, 20716, 20568, 20745, 11799, 18049, 12702, 66107, 394430, 18148, 12047, 628900, 100034251, 76400, 50930, 12700, 211770	441	401	16866	2.28897	0.289261	0.0240943	0.570409
GOTERM_MF_FAT	GO:0061135~endopeptidase regulator activity	16	2.90381	0.000465807	11905, 11699, 16625, 15139, 20717, 20716, 21857, 20568, 20745, 11799, 18049, 12047, 628900, 100034251, 76400, 50930	441	212	16866	2.88641	0.353144	0.0268596	0.727169
GOTERM_BP_FAT	GO:0045861~negative regulation of proteolysis	19	3.44828	0.000479857	14038, 11905, 11699, 16625, 18793, 20717, 21857, 20716, 20568, 20745, 52033, 16178, 11799, 21825, 18049, 12047, 12505, 76400, 16193	459	289	17911	2.56545	0.928112	0.00697727	0.918076
GOTERM_BP_FAT	GO:0052547~regulation of peptidase activity	21	3.81125	0.000821041	14038, 11905, 11699, 16625, 17869, 18793, 20717, 21857, 20716, 21926, 20568, 20745, 54483, 11799, 21825, 18049, 12047, 637515, 12505, 76400, 16193	459	354	17911	2.31485	0.988949	0.0109816	1.56597
GOTERM_BP_FAT	GO:0030162~regulation of proteolysis	30	5.44465	0.0012004	12398, 11699, 16625, 17869, 18793, 77125, 21938, 20745, 11799, 637515, 12505, 76400, 14038, 11905, 20717, 21857, 21926, 20716, 75234, 20568, 52033, 16178, 54483, 21825, 18049, 12047, 16176, 11501, 211770, 16193	459	615	17911	1.9035	0.998623	0.0152045	2.28165
GOTERM_BP_FAT	GO:0051346~negative regulation of hydrolase activity	20	3.62976	0.00254368	14038, 11905, 11699, 16625, 18793, 108911, 20717, 19288, 21857, 20716, 21926, 20568, 20745, 11799, 21825, 18049, 12047, 12505, 76400, 16193	459	362	17911	2.1559	0.999999	0.0285088	4.77634
GOTERM_BP_FAT	GO:0043086~negative regulation of catalytic activity	30	5.44465	0.00333898	22695, 11699, 16625, 18793, 108911, 19288, 20745, 11799, 12702, 18148, 12505, 76400, 12700, 75590, 17096, 14038, 15170, 11905, 72828, 20717, 21857, 21926, 20716, 20568, 21825, 18049, 12047, 16176, 211770, 16193	459	659	17911	1.77641	1	0.0356055	6.22476
GOTERM_BP_FAT	GO:0044092~negative regulation of molecular function	38	6.89655	0.00455577	64095, 22695, 11699, 16625, 17869, 18793, 108911, 19288, 20745, 11799, 12702, 18148, 12505, 76400, 75590, 14239, 12700, 17096, 14038, 15170, 20893, 11905, 18712, 72828, 243910, 20717, 21926, 20716, 21857, 20568, 21825, 18049, 12047, 16176, 15368, 54672, 211770, 16193	459	922	17911	1.60827	1	0.046413	8.40045
GOTERM_BP_FAT	GO:0051248~negative regulation of protein metabolic process	39	7.07804	0.0122055	22695, 11699, 67742, 16625, 18793, 20745, 12051, 11799, 16878, 12702, 18148, 12505, 76400, 12700, 75590, 17096, 14038, 15170, 11905, 72828, 20375, 20717, 13803, 21926, 20716, 21857, 20568, 52033, 16178, 21825, 12061, 18049, 96875, 12047, 16176, 16331, 237256, 211770, 16193	459	1014	17911	1.50084	1	0.103108	21.0208
GOTERM_MF_FAT	GO:0004867~serine-type endopeptidase inhibitor activity	9	1.63339	0.0153284	11905, 628900, 11699, 16625, 100034251, 76400, 20717, 20716, 20568	441	123	16866	2.79841	0.999999	0.323182	21.492
GOTERM_BP_FAT	GO:0010951~negative regulation of endopeptidase activity	9	1.63339	0.0178711	11799, 21825, 12047, 18793, 12505, 21857, 20568, 20745, 16193	459	129	17911	2.72245	1	0.138979	29.2854
GOTERM_MF_FAT	GO:0030234~enzyme regulator activity	36	6.53358	0.0181384	71302, 11813, 11699, 16625, 15139, 20745, 11799, 50778, 12447, 12702, 66107, 628900, 18148, 76400, 100034251, 17969, 12700, 226652, 14038, 11905, 320207, 94176, 17972, 20717, 54427, 66197, 20716, 21857, 20568, 18049, 14570, 394430, 12047, 19734, 50930, 211770	441	926	16866	1.48684	1	0.348108	24.9288
GOTERM_BP_FAT	GO:0032269~negative regulation of cellular protein metabolic process	36	6.53358	0.0212043	22695, 11699, 67742, 16625, 18793, 20745, 11799, 16878, 12702, 18148, 12505, 76400, 12700, 75590, 17096, 14038, 15170, 11905, 72828, 20375, 20717, 13803, 21857, 21926, 20716, 20568, 52033, 16178, 21825, 12061, 18049, 12047, 16176, 237256, 211770, 16193	459	956	17911	1.46944	1	0.158332	33.7572
GOTERM_BP_FAT	GO:0052548~regulation of endopeptidase activity	13	2.35935	0.0381645	17869, 18793, 21926, 21857, 20568, 20745, 11799, 54483, 21825, 12047, 637515, 12505, 16193	459	263	17911	1.92883	1	0.244844	52.6561
GOTERM_BP_FAT	GO:0043154~negative regulation of cysteine-type endopeptidase activity involved in apoptotic process	6	1.08893	0.0564745	11799, 21825, 12047, 18793, 12505, 16193	459	81	17911	2.8905	1	0.322805	67.2761
GOTERM_MF_FAT	GO:0098772~molecular function regulator	42	7.6225	0.0675133	71302, 22324, 11813, 11699, 16625, 15139, 20745, 11799, 66815, 50778, 12447, 12702, 66107, 628900, 18148, 30938, 76400, 100034251, 17969, 12700, 226652, 14038, 11905, 320207, 94176, 17972, 72318, 20717, 54427, 66197, 20716, 21857, 20568, 17069, 18049, 14570, 12047, 394430, 19734, 55985, 50930, 211770	441	1237	16866	1.29853	1	0.639838	66.5441
GOTERM_BP_FAT	GO:2000117~negative regulation of cysteine-type endopeptidase activity	6	1.08893	0.0964163	11799, 21825, 12047, 18793, 12505, 16193	459	95	17911	2.46453	1	0.453632	85.7476
GOTERM_BP_FAT	GO:2000116~regulation of cysteine-type endopeptidase activity	10	1.81488	0.111017	54483, 11799, 21825, 12047, 637515, 17869, 18793, 12505, 21926, 16193	459	220	17911	1.77372	1	0.491287	89.5783
GOTERM_BP_FAT	GO:0043281~regulation of cysteine-type endopeptidase activity involved in apoptotic process	9	1.63339	0.126494	11799, 21825, 12047, 637515, 17869, 18793, 12505, 21926, 16193	459	195	17911	1.80101	1	0.530897	92.5636
GOTERM_BP_FAT	GO:0006508~proteolysis	47	8.52995	0.168117	12398, 11699, 16625, 319446, 17869, 17229, 18793, 78593, 16541, 21938, 77125, 20745, 11799, 637515, 13040, 11611, 58223, 12505, 76400, 13599, 18140, 240913, 14038, 11905, 20717, 13803, 20716, 21926, 21857, 20568, 75234, 52033, 16178, 54483, 21825, 18049, 19011, 12363, 12047, 16176, 74306, 11501, 224109, 211770, 17392, 16193, 76843	459	1556	17911	1.17868	1	0.624045	97.0899
Annotation Cluster 59	Enrichment Score: 2.3407606604593005
Category	Term	Count	%	PValue	Genes	List Total	Pop Hits	Pop Total	Fold Enrichment	Bonferroni	Benjamini	FDR
GOTERM_BP_FAT	GO:0048246~macrophage chemotaxis	7	1.27042	0.000166672	12267, 64095, 21825, 20293, 12273, 15139, 20296	459	33	17911	8.27735	0.599191	0.00275834	0.319791
GOTERM_BP_FAT	GO:0050922~negative regulation of chemotaxis	6	1.08893	0.0103635	21825, 20293, 20359, 15139, 55985, 20296	459	52	17911	4.50251	1	0.0905518	18.142
GOTERM_BP_FAT	GO:0002689~negative regulation of leukocyte chemotaxis	3	0.544465	0.0549985	20293, 15139, 20296	459	15	17911	7.80436	1	0.316944	66.2783
Annotation Cluster 60	Enrichment Score: 2.2665177582129505
Category	Term	Count	%	PValue	Genes	List Total	Pop Hits	Pop Total	Fold Enrichment	Bonferroni	Benjamini	FDR
GOTERM_BP_FAT	GO:0051249~regulation of lymphocyte activation	29	5.26316	2.81981e-06	67742, 434215, 14130, 56532, 12505, 12608, 12721, 74039, 17096, 15170, 14087, 243910, 12772, 20296, 77777, 170786, 17874, 11622, 56708, 16176, 16331, 16846, 11501, 16190, 50930, 237256, 20963, 16193, 16453	459	412	17911	2.74668	0.0153477	8.0135e-05	0.00541842
GOTERM_BP_FAT	GO:0022407~regulation of cell-cell adhesion	27	4.90018	5.65753e-06	434215, 15117, 56532, 12505, 12721, 12608, 17096, 15170, 14087, 72828, 12774, 243910, 12772, 20296, 21926, 170786, 16176, 16846, 11501, 55985, 16190, 50930, 237256, 20315, 20963, 16193, 16453	459	380	17911	2.7726	0.0305551	0.000147759	0.010871
GOTERM_BP_FAT	GO:1903037~regulation of leukocyte cell-cell adhesion	23	4.17423	7.77718e-06	15170, 14087, 15117, 434215, 243910, 12772, 20296, 21926, 170786, 16176, 16846, 56532, 11501, 12505, 12608, 12721, 16190, 50930, 237256, 20315, 20963, 16453, 16193	459	295	17911	3.04238	0.0417609	0.00019566	0.0149436
GOTERM_BP_FAT	GO:0050863~regulation of T cell activation	20	3.62976	0.000114037	15170, 14087, 434215, 243910, 12772, 20296, 170786, 16176, 56532, 16846, 11501, 12505, 12608, 12721, 16190, 50930, 237256, 20963, 16453, 16193	459	280	17911	2.78727	0.465023	0.00201581	0.218907
GOTERM_BP_FAT	GO:0002292~T cell differentiation involved in immune response	9	1.63339	0.000137093	12051, 14127, 53314, 56619, 16182, 12772, 16190, 16193, 16453	459	60	17911	5.85327	0.528581	0.00231832	0.263111
GOTERM_BP_FAT	GO:0042092~type 2 immune response	7	1.27042	0.000139349	12051, 53314, 56708, 12772, 16190, 77125, 16193	459	32	17911	8.53602	0.534378	0.00234918	0.267434
GOTERM_BP_FAT	GO:0002285~lymphocyte activation involved in immune response	15	2.72232	0.000158148	26909, 53314, 12772, 74732, 12051, 14127, 18826, 56708, 56619, 16182, 12721, 16848, 16190, 16453, 16193	459	174	17911	3.36395	0.580003	0.00262536	0.30346
GOTERM_BP_FAT	GO:0022409~positive regulation of cell-cell adhesion	16	2.90381	0.000396167	15117, 12774, 12772, 20296, 21926, 16176, 16846, 12505, 11501, 55985, 12721, 16190, 50930, 20963, 16453, 16193	459	213	17911	2.93121	0.88621	0.00590458	0.758535
GOTERM_BP_FAT	GO:0002286~T cell activation involved in immune response	11	1.99637	0.000519526	12051, 14127, 53314, 18826, 56619, 16182, 12772, 16190, 74732, 16193, 16453	459	110	17911	3.90218	0.942175	0.00741452	0.993613
GOTERM_BP_FAT	GO:0042088~T-helper 1 type immune response	7	1.27042	0.000569364	12051, 16182, 12772, 16190, 77125, 17082, 16453	459	41	17911	6.66226	0.956012	0.0079983	1.08844
GOTERM_BP_FAT	GO:0035710~CD4-positive, alpha-beta T cell activation	9	1.63339	0.000647634	12051, 53314, 16182, 12505, 12772, 12608, 16190, 16193, 16453	459	75	17911	4.68261	0.971374	0.00893316	1.23718
GOTERM_BP_FAT	GO:1903039~positive regulation of leukocyte cell-cell adhesion	14	2.54083	0.000837894	15117, 12772, 20296, 21926, 16176, 16846, 12505, 11501, 12721, 16190, 50930, 20963, 16453, 16193	459	182	17911	3.00168	0.989926	0.0111514	1.59787
GOTERM_BP_FAT	GO:0045619~regulation of lymphocyte differentiation	13	2.35935	0.00101015	15170, 14087, 243910, 12772, 16176, 16331, 12505, 11501, 16190, 74039, 20963, 16453, 16193	459	163	17911	3.11217	0.996087	0.013081	1.92335
GOTERM_BP_FAT	GO:0042093~T-helper cell differentiation	7	1.27042	0.0022468	12051, 53314, 16182, 12772, 16190, 16193, 16453	459	53	17911	5.15382	0.999996	0.0256927	4.23023
GOTERM_BP_FAT	GO:0002294~CD4-positive, alpha-beta T cell differentiation involved in immune response	7	1.27042	0.00247414	12051, 53314, 16182, 12772, 16190, 16193, 16453	459	54	17911	5.05838	0.999999	0.0279103	4.64868
GOTERM_BP_FAT	GO:0002293~alpha-beta T cell differentiation involved in immune response	7	1.27042	0.00271833	12051, 53314, 16182, 12772, 16190, 16193, 16453	459	55	17911	4.96641	1	0.0300106	5.09623
GOTERM_BP_FAT	GO:0046631~alpha-beta T cell activation	11	1.99637	0.00276531	12051, 53314, 94176, 16182, 12505, 12772, 12608, 16190, 20963, 16193, 16453	459	137	17911	3.13314	1	0.0303998	5.1821
GOTERM_BP_FAT	GO:0002287~alpha-beta T cell activation involved in immune response	7	1.27042	0.00298015	12051, 53314, 16182, 12772, 16190, 16193, 16453	459	56	17911	4.87772	1	0.0322744	5.57386
GOTERM_BP_FAT	GO:0002828~regulation of type 2 immune response	5	0.907441	0.00464453	56708, 12772, 16190, 77125, 16193	459	27	17911	7.22626	1	0.0470363	8.55727
GOTERM_BP_FAT	GO:0043367~CD4-positive, alpha-beta T cell differentiation	7	1.27042	0.00673902	12051, 53314, 16182, 12772, 16190, 16193, 16453	459	66	17911	4.13867	1	0.0641951	12.1848
GOTERM_BP_FAT	GO:0045580~regulation of T cell differentiation	10	1.81488	0.007569	14087, 16176, 11501, 12505, 243910, 12772, 16190, 20963, 16193, 16453	459	134	17911	2.91207	1	0.0708629	13.5842
GOTERM_BP_FAT	GO:0045064~T-helper 2 cell differentiation	4	0.725953	0.00864903	12051, 53314, 16190, 16193	459	17	17911	9.1816	1	0.0788651	15.3735
GOTERM_BP_FAT	GO:0045063~T-helper 1 cell differentiation	4	0.725953	0.0118682	16182, 12772, 16190, 16453	459	19	17911	8.21511	1	0.101165	20.5009
GOTERM_BP_FAT	GO:0050870~positive regulation of T cell activation	11	1.99637	0.0132006	16176, 16846, 11501, 12772, 12721, 16190, 50930, 20296, 20963, 16193, 16453	459	172	17911	2.49558	1	0.109745	22.5356
GOTERM_BP_FAT	GO:0046632~alpha-beta T cell differentiation	8	1.45191	0.0135404	12051, 53314, 16182, 12772, 16190, 20963, 16193, 16453	459	99	17911	3.15328	1	0.112087	23.0467
GOTERM_BP_FAT	GO:2000514~regulation of CD4-positive, alpha-beta T cell activation	5	0.907441	0.0295856	12505, 12772, 16190, 16193, 16453	459	46	17911	4.2415	1	0.203746	43.8474
GOTERM_BP_FAT	GO:0042102~positive regulation of T cell proliferation	7	1.27042	0.0334731	16176, 16846, 12772, 12721, 20963, 16193, 16453	459	94	17911	2.90588	1	0.222503	48.0159
GOTERM_BP_FAT	GO:0045621~positive regulation of lymphocyte differentiation	7	1.27042	0.0349912	16176, 16331, 11501, 12772, 16190, 20963, 16193	459	95	17911	2.87529	1	0.229324	49.5627
GOTERM_BP_FAT	GO:0042832~defense response to protozoan	4	0.725953	0.0404789	12051, 53314, 16190, 16193	459	30	17911	5.2029	1	0.255266	54.7979
GOTERM_BP_FAT	GO:0045625~regulation of T-helper 1 cell differentiation	3	0.544465	0.042243	12772, 16190, 16453	459	13	17911	9.00503	1	0.263514	56.3684
GOTERM_BP_FAT	GO:0045622~regulation of T-helper cell differentiation	4	0.725953	0.0439926	12772, 16190, 16193, 16453	459	31	17911	5.03507	1	0.27062	57.8747
GOTERM_BP_FAT	GO:0046633~alpha-beta T cell proliferation	4	0.725953	0.0554053	94176, 12505, 12772, 20963	459	34	17911	4.5908	1	0.318282	66.5562
GOTERM_BP_FAT	GO:0001562~response to protozoan	4	0.725953	0.0554053	12051, 53314, 16190, 16193	459	34	17911	4.5908	1	0.318282	66.5562
GOTERM_BP_FAT	GO:0046637~regulation of alpha-beta T cell differentiation	5	0.907441	0.0608039	12772, 16190, 20963, 16193, 16453	459	58	17911	3.36395	1	0.340358	70.044
GOTERM_BP_FAT	GO:0045582~positive regulation of T cell differentiation	6	1.08893	0.0614649	16176, 11501, 12772, 16190, 20963, 16193	459	83	17911	2.82085	1	0.341768	70.4466
GOTERM_BP_FAT	GO:0046634~regulation of alpha-beta T cell activation	6	1.08893	0.0721696	12505, 12772, 16190, 20963, 16193, 16453	459	87	17911	2.69116	1	0.380856	76.2931
GOTERM_BP_FAT	GO:0043370~regulation of CD4-positive, alpha-beta T cell differentiation	4	0.725953	0.0771881	12772, 16190, 16193, 16453	459	39	17911	4.00223	1	0.397017	78.6394
GOTERM_BP_FAT	GO:0045624~positive regulation of T-helper cell differentiation	3	0.544465	0.0916134	12772, 16190, 16193	459	20	17911	5.85327	1	0.441416	84.2192
GOTERM_BP_FAT	GO:0046638~positive regulation of alpha-beta T cell differentiation	4	0.725953	0.09179	12772, 16190, 20963, 16193	459	42	17911	3.71636	1	0.441715	84.2781
GOTERM_BP_FAT	GO:0045058~T cell selection	4	0.725953	0.118401	53314, 94176, 20963, 16193	459	47	17911	3.321	1	0.510708	91.1217
GOTERM_BP_FAT	GO:0043372~positive regulation of CD4-positive, alpha-beta T cell differentiation	3	0.544465	0.142068	12772, 16190, 16193	459	26	17911	4.50251	1	0.567044	94.737
GOTERM_BP_FAT	GO:0046640~regulation of alpha-beta T cell proliferation	3	0.544465	0.159971	12505, 12772, 20963	459	28	17911	4.18091	1	0.607275	96.4906
GOTERM_BP_FAT	GO:2000516~positive regulation of CD4-positive, alpha-beta T cell activation	3	0.544465	0.169072	12772, 16190, 16193	459	29	17911	4.03674	1	0.62562	97.1534
GOTERM_BP_FAT	GO:0046635~positive regulation of alpha-beta T cell activation	4	0.725953	0.198029	12772, 16190, 20963, 16193	459	60	17911	2.60145	1	0.678739	98.5602
Annotation Cluster 61	Enrichment Score: 2.2570028460439753
Category	Term	Count	%	PValue	Genes	List Total	Pop Hits	Pop Total	Fold Enrichment	Bonferroni	Benjamini	FDR
GOTERM_BP_FAT	GO:0032940~secretion by cell	56	10.1633	6.93773e-09	15566, 12475, 56193, 14131, 94092, 77125, 21928, 12523, 233079, 80885, 75909, 12721, 55991, 74732, 21926, 16178, 17069, 56708, 16176, 56743, 18111, 16172, 20963, 434215, 15139, 15162, 171180, 11799, 16878, 56619, 232414, 14159, 12394, 20698, 320790, 17096, 11541, 381677, 11542, 21897, 12774, 12772, 75234, 14127, 14125, 18049, 12363, 30878, 16846, 15368, 16190, 20315, 16156, 17082, 16193, 238377	459	935	17911	2.33713	3.80527e-05	3.80534e-07	1.33316e-05
GOTERM_BP_FAT	GO:0046903~secretion	61	11.0708	9.67025e-09	15566, 12475, 56193, 14131, 94092, 77125, 21928, 12523, 233079, 80885, 75909, 12721, 55991, 11905, 19116, 74732, 21926, 16178, 17069, 56708, 16176, 56743, 18111, 16172, 20963, 434215, 17869, 15139, 15162, 171180, 11799, 16878, 56619, 11611, 232414, 14159, 12394, 20698, 320790, 17096, 11541, 381677, 11542, 21897, 12774, 12772, 75234, 12981, 14127, 14125, 18049, 12363, 30878, 16846, 15368, 16190, 1…	459	1076	17911	2.2122	5.30399e-05	5.20013e-07	1.85824e-05
GOTERM_BP_FAT	GO:1903530~regulation of secretion by cell	45	8.16697	3.66163e-08	15566, 12475, 434215, 15139, 94092, 171180, 77125, 11799, 12523, 233079, 16878, 80885, 56619, 232414, 14159, 12394, 20698, 320790, 17096, 55991, 11541, 11542, 21897, 12774, 12772, 21926, 16178, 14127, 14125, 18049, 12363, 56708, 16176, 30878, 18111, 16846, 15368, 16190, 16172, 20315, 16156, 17082, 20963, 238377, 16193	459	699	17911	2.51213	0.00020082	1.73138e-06	7.0362e-05
GOTERM_BP_FAT	GO:0051046~regulation of secretion	45	8.16697	2.79724e-07	15566, 12475, 434215, 15139, 94092, 171180, 77125, 11799, 12523, 233079, 16878, 80885, 56619, 232414, 14159, 12394, 20698, 320790, 17096, 55991, 11541, 11542, 21897, 12774, 12772, 21926, 16178, 14127, 14125, 18049, 12363, 56708, 16176, 30878, 18111, 16846, 15368, 16190, 16172, 20315, 16156, 17082, 20963, 238377, 16193	459	751	17911	2.33819	0.00153311	1.02972e-05	0.000537518
GOTERM_BP_FAT	GO:0071705~nitrogen compound transport	36	6.53358	0.000128	15566, 22695, 20519, 114644, 20539, 17869, 14131, 319765, 11799, 233079, 16878, 18148, 320790, 17096, 381677, 11541, 11542, 11846, 21926, 12981, 68278, 14127, 14125, 17069, 56708, 16176, 30878, 18111, 16846, 20315, 14726, 20963, 50934, 16193, 65221, 238377	459	700	17911	2.00683	0.504468	0.00218491	0.245678
GOTERM_BP_FAT	GO:0046879~hormone secretion	19	3.44828	0.00381574	381677, 11542, 21926, 11799, 233079, 16878, 17069, 80885, 56708, 16176, 30878, 18111, 16846, 12394, 16156, 320790, 238377, 17096, 16193	459	348	17911	2.1305	1	0.039673	7.08301
GOTERM_BP_FAT	GO:0009914~hormone transport	19	3.44828	0.00480516	381677, 11542, 21926, 11799, 233079, 16878, 17069, 80885, 56708, 16176, 30878, 18111, 16846, 12394, 16156, 320790, 238377, 17096, 16193	459	356	17911	2.08262	1	0.0482714	8.84043
GOTERM_BP_FAT	GO:0023061~signal release	22	3.99274	0.0050896	381677, 11542, 74732, 21926, 171180, 11799, 233079, 16878, 17069, 80885, 56708, 16176, 30878, 18111, 16846, 12394, 16156, 20698, 320790, 238377, 17096, 16193	459	443	17911	1.93788	1	0.0505089	9.3398
GOTERM_BP_FAT	GO:0010817~regulation of hormone levels	23	4.17423	0.0119957	381677, 11542, 56847, 21926, 98711, 11799, 233079, 16878, 18049, 17069, 80885, 56708, 16176, 30878, 18111, 16846, 12394, 16156, 320790, 107585, 238377, 17096, 16193	459	509	17911	1.76326	1	0.102042	20.6977
GOTERM_BP_FAT	GO:0046883~regulation of hormone secretion	15	2.72232	0.0173567	21926, 11799, 233079, 16878, 80885, 56708, 16176, 30878, 18111, 16846, 12394, 16156, 320790, 238377, 16193	459	290	17911	2.01837	1	0.135802	28.5702
GOTERM_BP_FAT	GO:0042886~amide transport	15	2.72232	0.0360199	381677, 21926, 11799, 16878, 233079, 56708, 16176, 30878, 18111, 16846, 320790, 14726, 238377, 16193, 65221	459	320	17911	1.82915	1	0.234222	50.5858
GOTERM_BP_FAT	GO:0015833~peptide transport	14	2.54083	0.046989	381677, 21926, 11799, 16878, 233079, 56708, 16176, 30878, 18111, 16846, 320790, 238377, 16193, 65221	459	302	17911	1.80896	1	0.283758	60.3407
GOTERM_BP_FAT	GO:0002790~peptide secretion	13	2.35935	0.0637705	381677, 21926, 11799, 233079, 16878, 56708, 30878, 16176, 18111, 16846, 320790, 238377, 16193	459	285	17911	1.77994	1	0.351008	71.8109
GOTERM_BP_FAT	GO:0090276~regulation of peptide hormone secretion	11	1.99637	0.0727847	11799, 16878, 233079, 56708, 16176, 30878, 18111, 16846, 21926, 320790, 238377	459	231	17911	1.85818	1	0.382784	76.5932
GOTERM_BP_FAT	GO:0046887~positive regulation of hormone secretion	8	1.45191	0.0746342	16878, 80885, 56708, 30878, 18111, 16846, 12394, 238377	459	143	17911	2.18304	1	0.388854	77.4743
GOTERM_BP_FAT	GO:0002791~regulation of peptide secretion	11	1.99637	0.0813949	11799, 16878, 233079, 56708, 16176, 30878, 18111, 16846, 21926, 320790, 238377	459	236	17911	1.81881	1	0.409847	80.4349
GOTERM_BP_FAT	GO:0090087~regulation of peptide transport	11	1.99637	0.0848013	11799, 16878, 233079, 56708, 16176, 30878, 18111, 16846, 21926, 320790, 238377	459	238	17911	1.80353	1	0.420808	81.7829
GOTERM_BP_FAT	GO:0030072~peptide hormone secretion	12	2.17786	0.0947975	11799, 16878, 56708, 381677, 16176, 30878, 18111, 16846, 21926, 320790, 16193, 238377	459	275	17911	1.70277	1	0.450639	85.2489
GOTERM_BP_FAT	GO:0007267~cell-cell signaling	39	7.07804	0.207154	15566, 22402, 14836, 57266, 16975, 17869, 171180, 11799, 13874, 233079, 16878, 12447, 80885, 68588, 12505, 19225, 12394, 20698, 320790, 55991, 17096, 381677, 11542, 12774, 13654, 74732, 20296, 21926, 17069, 18049, 56708, 16176, 30878, 18111, 16846, 55985, 16156, 16193, 238377	459	1294	17911	1.17608	1	0.693056	98.8444
GOTERM_BP_FAT	GO:0090277~positive regulation of peptide hormone secretion	5	0.907441	0.287171	16878, 56708, 30878, 18111, 238377	459	106	17911	1.84065	1	0.79712	99.8504
GOTERM_BP_FAT	GO:0002793~positive regulation of peptide secretion	5	0.907441	0.310205	16878, 56708, 30878, 18111, 238377	459	110	17911	1.77372	1	0.82152	99.9204
GOTERM_BP_FAT	GO:0050796~regulation of insulin secretion	6	1.08893	0.538217	11799, 16176, 18111, 16846, 21926, 238377	459	192	17911	1.21943	1	0.955166	100
GOTERM_BP_FAT	GO:0030073~insulin secretion	5	0.907441	0.72714	11799, 381677, 18111, 16846, 238377	459	192	17911	1.01619	1	0.991959	100
GOTERM_BP_FAT	GO:0033500~carbohydrate homeostasis	5	0.907441	0.890849	233079, 381677, 16846, 16193, 238377	459	253	17911	0.771182	1	0.999542	100
GOTERM_BP_FAT	GO:0042593~glucose homeostasis	5	0.907441	0.890849	233079, 381677, 16846, 16193, 238377	459	253	17911	0.771182	1	0.999542	100
Annotation Cluster 62	Enrichment Score: 2.2072668201479826
Category	Term	Count	%	PValue	Genes	List Total	Pop Hits	Pop Total	Fold Enrichment	Bonferroni	Benjamini	FDR
GOTERM_BP_FAT	GO:0045661~regulation of myoblast differentiation	8	1.45191	0.000536523	69564, 57266, 20308, 20307, 50930, 12508, 171170, 21926	459	56	17911	5.57454	0.947325	0.00761661	1.02596
GOTERM_BP_FAT	GO:0051147~regulation of muscle cell differentiation	13	2.35935	0.00269072	69564, 22402, 13874, 57266, 20308, 20307, 16190, 50930, 23886, 12508, 171170, 20315, 21926	459	183	17911	2.77204	1	0.0298298	5.04572
GOTERM_BP_FAT	GO:0045662~negative regulation of myoblast differentiation	5	0.907441	0.00464453	69564, 57266, 20308, 171170, 21926	459	27	17911	7.22626	1	0.0470363	8.55727
GOTERM_BP_FAT	GO:0045445~myoblast differentiation	7	1.27042	0.0185149	69564, 57266, 20308, 20307, 50930, 171170, 21926	459	82	17911	3.33113	1	0.142852	30.1707
GOTERM_BP_FAT	GO:0042692~muscle cell differentiation	19	3.44828	0.0205704	22402, 57266, 20190, 171170, 21926, 69564, 66139, 13874, 20308, 20307, 237500, 16190, 50930, 23886, 12508, 20315, 12534, 17906, 14200	459	414	17911	1.79085	1	0.154563	32.928
GOTERM_BP_FAT	GO:0051148~negative regulation of muscle cell differentiation	6	1.08893	0.022348	69564, 13874, 57266, 20308, 171170, 21926	459	63	17911	3.71636	1	0.163585	35.2289
Annotation Cluster 63	Enrichment Score: 2.176852063373544
Category	Term	Count	%	PValue	Genes	List Total	Pop Hits	Pop Total	Fold Enrichment	Bonferroni	Benjamini	FDR
GOTERM_BP_FAT	GO:0032612~interleukin-1 production	10	1.81488	7.05015e-05	16178, 13610, 54483, 12363, 16176, 637515, 12774, 94092, 20698, 55991	459	70	17911	5.57454	0.320715	0.00133261	0.135389
GOTERM_BP_FAT	GO:0032652~regulation of interleukin-1 production	8	1.45191	0.000739044	16178, 13610, 54483, 12363, 12774, 94092, 20698, 55991	459	59	17911	5.29109	0.982667	0.0100367	1.41063
GOTERM_BP_FAT	GO:0032651~regulation of interleukin-1 beta production	7	1.27042	0.000946343	13610, 54483, 12363, 12774, 94092, 20698, 55991	459	45	17911	6.07006	0.994446	0.0124059	1.80291
GOTERM_BP_FAT	GO:0032611~interleukin-1 beta production	7	1.27042	0.00247414	54483, 12363, 16176, 637515, 12774, 94092, 55991	459	54	17911	5.05838	0.999999	0.0279103	4.64868
GOTERM_BP_FAT	GO:0050704~regulation of interleukin-1 secretion	5	0.907441	0.00603827	16178, 12363, 12774, 94092, 55991	459	29	17911	6.72789	1	0.0583041	10.9866
GOTERM_BP_FAT	GO:0050701~interleukin-1 secretion	5	0.907441	0.0143109	16178, 12363, 12774, 94092, 55991	459	37	17911	5.27321	1	0.116723	24.1934
GOTERM_BP_FAT	GO:0050716~positive regulation of interleukin-1 secretion	4	0.725953	0.0178268	12363, 12774, 94092, 55991	459	22	17911	7.09487	1	0.138852	29.2241
GOTERM_BP_FAT	GO:0050718~positive regulation of interleukin-1 beta secretion	4	0.725953	0.0178268	12363, 12774, 94092, 55991	459	22	17911	7.09487	1	0.138852	29.2241
GOTERM_BP_FAT	GO:0050706~regulation of interleukin-1 beta secretion	4	0.725953	0.0251696	12363, 12774, 94092, 55991	459	25	17911	6.24349	1	0.17944	38.7282
GOTERM_BP_FAT	GO:0032731~positive regulation of interleukin-1 beta production	4	0.725953	0.0338992	12363, 12774, 94092, 55991	459	28	17911	5.57454	1	0.224502	48.4545
GOTERM_BP_FAT	GO:0050702~interleukin-1 beta secretion	4	0.725953	0.0476529	12363, 12774, 94092, 55991	459	32	17911	4.87772	1	0.285694	60.8683
GOTERM_BP_FAT	GO:0032732~positive regulation of interleukin-1 production	4	0.725953	0.0554053	12363, 12774, 94092, 55991	459	34	17911	4.5908	1	0.318282	66.5562
Annotation Cluster 64	Enrichment Score: 2.1644269836395207
Category	Term	Count	%	PValue	Genes	List Total	Pop Hits	Pop Total	Fold Enrichment	Bonferroni	Benjamini	FDR
GOTERM_BP_FAT	GO:0018108~peptidyl-tyrosine phosphorylation	21	3.81125	2.58832e-05	15170, 15200, 67742, 16975, 15162, 12981, 226419, 13874, 16878, 12702, 14125, 56708, 16846, 12505, 14159, 16156, 20963, 17279, 17096, 16453, 16193	459	273	17911	3.00168	0.132354	0.000545893	0.0497255
GOTERM_BP_FAT	GO:0018212~peptidyl-tyrosine modification	21	3.81125	2.86737e-05	15170, 15200, 67742, 16975, 15162, 12981, 226419, 13874, 16878, 12702, 14125, 56708, 16846, 12505, 14159, 16156, 20963, 17279, 17096, 16453, 16193	459	275	17911	2.97985	0.145533	0.000597835	0.0550851
GOTERM_BP_FAT	GO:0050730~regulation of peptidyl-tyrosine phosphorylation	17	3.0853	0.000241605	15170, 15200, 67742, 16414, 16975, 12981, 13874, 16878, 12702, 14125, 56708, 16846, 12505, 16156, 20963, 17096, 16193	459	226	17911	2.93527	0.734293	0.0038232	0.463248
GOTERM_BP_FAT	GO:0050731~positive regulation of peptidyl-tyrosine phosphorylation	13	2.35935	0.00124603	15200, 16975, 12981, 13874, 16878, 14125, 56708, 16846, 12505, 16156, 20963, 17096, 16193	459	167	17911	3.03762	0.998929	0.0155275	2.36741
GOTERM_BP_FAT	GO:0007260~tyrosine phosphorylation of STAT protein	8	1.45191	0.00172532	12981, 16878, 12702, 56708, 16846, 16193, 16453, 17096	459	68	17911	4.5908	0.999923	0.0205122	3.2638
GOTERM_BP_FAT	GO:0042509~regulation of tyrosine phosphorylation of STAT protein	7	1.27042	0.00580245	12981, 16878, 12702, 56708, 16846, 16193, 17096	459	64	17911	4.26801	1	0.0563829	10.5799
GOTERM_BP_FAT	GO:0042531~positive regulation of tyrosine phosphorylation of STAT protein	6	1.08893	0.0095627	12981, 16878, 56708, 16846, 16193, 17096	459	51	17911	4.5908	1	0.0851789	16.8598
GOTERM_BP_FAT	GO:0042503~tyrosine phosphorylation of Stat3 protein	5	0.907441	0.0156795	16878, 12702, 56708, 16846, 16193	459	38	17911	5.13445	1	0.125754	26.1907
GOTERM_BP_FAT	GO:0042516~regulation of tyrosine phosphorylation of Stat3 protein	5	0.907441	0.0171278	16878, 12702, 56708, 16846, 16193	459	39	17911	5.00279	1	0.134693	28.2498
GOTERM_BP_FAT	GO:0007259~JAK-STAT cascade	11	1.99637	0.0216016	12981, 15170, 16878, 12702, 56708, 19116, 16846, 12700, 16193, 16453, 17096	459	186	17911	2.30774	1	0.160217	34.2721
GOTERM_BP_FAT	GO:0097696~STAT cascade	11	1.99637	0.0243462	12981, 15170, 16878, 12702, 56708, 19116, 16846, 12700, 16193, 16453, 17096	459	190	17911	2.25916	1	0.175172	37.7261
GOTERM_BP_FAT	GO:0018193~peptidyl-amino acid modification	36	6.53358	0.0343455	67728, 59126, 67742, 16975, 94092, 15162, 15258, 226419, 13874, 16878, 12702, 12505, 14159, 20698, 17096, 15170, 15200, 20375, 13654, 20442, 21926, 18755, 52033, 12981, 69191, 30877, 14125, 56708, 16846, 21973, 16156, 17279, 12534, 20963, 16193, 16453	459	993	17911	1.41469	1	0.226339	48.9101
GOTERM_BP_FAT	GO:0042517~positive regulation of tyrosine phosphorylation of Stat3 protein	4	0.725953	0.0404789	16878, 56708, 16846, 16193	459	30	17911	5.2029	1	0.255266	54.7979
GOTERM_BP_FAT	GO:1904894~positive regulation of STAT cascade	6	1.08893	0.0450596	12981, 16878, 56708, 16846, 16193, 17096	459	76	17911	3.08067	1	0.274822	58.7691
GOTERM_BP_FAT	GO:0046427~positive regulation of JAK-STAT cascade	6	1.08893	0.0450596	12981, 16878, 56708, 16846, 16193, 17096	459	76	17911	3.08067	1	0.274822	58.7691
GOTERM_BP_FAT	GO:1904892~regulation of STAT cascade	8	1.45191	0.137075	12981, 16878, 12702, 56708, 16846, 12700, 16193, 17096	459	167	17911	1.86931	1	0.555619	94.1162
GOTERM_BP_FAT	GO:0046425~regulation of JAK-STAT cascade	8	1.45191	0.137075	12981, 16878, 12702, 56708, 16846, 12700, 16193, 17096	459	167	17911	1.86931	1	0.555619	94.1162
Annotation Cluster 65	Enrichment Score: 2.0904261115251317
Category	Term	Count	%	PValue	Genes	List Total	Pop Hits	Pop Total	Fold Enrichment	Bonferroni	Benjamini	FDR
GOTERM_BP_FAT	GO:0050855~regulation of B cell receptor signaling pathway	5	0.907441	0.000344509	15170, 107321, 74039, 18755, 17096	459	14	17911	13.9364	0.848922	0.00519297	0.659938
GOTERM_BP_FAT	GO:0033628~regulation of cell adhesion mediated by integrin	6	1.08893	0.00237402	15170, 13836, 55985, 107321, 20963, 17096	459	37	17911	6.32786	0.999998	0.0269054	4.46462
GOTERM_BP_FAT	GO:0050853~B cell receptor signaling pathway	7	1.27042	0.00580245	15170, 56743, 107321, 74039, 18755, 20963, 17096	459	64	17911	4.26801	1	0.0563829	10.5799
GOTERM_BP_FAT	GO:0050861~positive regulation of B cell receptor signaling pathway	3	0.544465	0.0125825	74039, 18755, 17096	459	7	17911	16.7236	1	0.105813	21.598
GOTERM_BP_FAT	GO:0050851~antigen receptor-mediated signaling pathway	9	1.63339	0.0246346	15170, 12047, 56743, 18578, 107321, 74039, 18755, 20963, 17096	459	137	17911	2.56348	1	0.176619	38.0788
GOTERM_BP_FAT	GO:0050854~regulation of antigen receptor-mediated signaling pathway	5	0.907441	0.0256028	15170, 107321, 74039, 18755, 17096	459	44	17911	4.43429	1	0.181801	39.2494
GOTERM_BP_FAT	GO:0050857~positive regulation of antigen receptor-mediated signaling pathway	3	0.544465	0.0618185	74039, 18755, 17096	459	16	17911	7.31658	1	0.34307	70.6598
Annotation Cluster 66	Enrichment Score: 2.0742144009908627
Category	Term	Count	%	PValue	Genes	List Total	Pop Hits	Pop Total	Fold Enrichment	Bonferroni	Benjamini	FDR
GOTERM_BP_FAT	GO:0006974~cellular response to DNA damage stimulus	36	6.53358	6.08291e-05	26909, 19362, 53314, 59126, 218630, 17869, 67849, 69716, 21938, 12051, 15258, 13836, 60530, 70024, 12035, 66143, 18148, 12505, 18140, 17096, 15361, 21853, 14087, 15951, 20613, 21926, 68278, 77011, 12047, 74041, 12046, 21973, 15368, 20315, 12534, 76843	459	674	17911	2.08425	0.283701	0.00117004	0.116825
GOTERM_BP_FAT	GO:0006259~DNA metabolic process	33	5.98911	0.0335578	26909, 19362, 53314, 218630, 17869, 67849, 69716, 17218, 60530, 13874, 70024, 12447, 18148, 66143, 108961, 18140, 69270, 15361, 12267, 21853, 14087, 20375, 54427, 217578, 12981, 77011, 30877, 56708, 67177, 21973, 12534, 16193, 76843	459	891	17911	1.44525	1	0.222743	48.1034
GOTERM_BP_FAT	GO:0006281~DNA repair	14	2.54083	0.293394	15361, 21853, 19362, 26909, 14087, 218630, 69716, 67849, 77011, 60530, 18148, 66143, 18140, 76843	459	427	17911	1.2794	1	0.804512	99.8736
Annotation Cluster 67	Enrichment Score: 2.047671031887962
Category	Term	Count	%	PValue	Genes	List Total	Pop Hits	Pop Total	Fold Enrichment	Bonferroni	Benjamini	FDR
GOTERM_BP_FAT	GO:0042092~type 2 immune response	7	1.27042	0.000139349	12051, 53314, 56708, 12772, 16190, 77125, 16193	459	32	17911	8.53602	0.534378	0.00234918	0.267434
GOTERM_BP_FAT	GO:0002700~regulation of production of molecular mediator of immune response	11	1.99637	0.000843661	14127, 233079, 56708, 15368, 16190, 20361, 21926, 14130, 77125, 16193, 16453	459	117	17911	3.66871	0.99024	0.0111736	1.60878
GOTERM_BP_FAT	GO:0002698~negative regulation of immune effector process	10	1.81488	0.00192768	12523, 15170, 12772, 15368, 16190, 80782, 21926, 14130, 77125, 16453	459	109	17911	3.57998	0.999975	0.0224555	3.63992
GOTERM_BP_FAT	GO:0002440~production of molecular mediator of immune response	13	2.35935	0.00307358	26909, 53314, 20361, 21926, 14130, 77125, 14127, 233079, 56708, 16190, 15368, 16453, 16193	459	186	17911	2.72733	1	0.0330105	5.74374
GOTERM_BP_FAT	GO:0002828~regulation of type 2 immune response	5	0.907441	0.00464453	56708, 12772, 16190, 77125, 16193	459	27	17911	7.22626	1	0.0470363	8.55727
GOTERM_BP_FAT	GO:0002718~regulation of cytokine production involved in immune response	7	1.27042	0.00496458	14127, 233079, 15368, 20361, 21926, 16193, 16453	459	62	17911	4.40569	1	0.0493855	9.12063
GOTERM_BP_FAT	GO:0002830~positive regulation of type 2 immune response	4	0.725953	0.0060105	56708, 16190, 77125, 16193	459	15	17911	10.4058	1	0.0581451	10.9388
GOTERM_BP_FAT	GO:0002701~negative regulation of production of molecular mediator of immune response	5	0.907441	0.00682897	15368, 21926, 14130, 77125, 16453	459	30	17911	6.50363	1	0.064914	12.3375
GOTERM_BP_FAT	GO:0002702~positive regulation of production of molecular mediator of immune response	7	1.27042	0.0108841	14127, 233079, 56708, 16190, 20361, 77125, 16193	459	73	17911	3.74182	1	0.0940111	18.9656
GOTERM_BP_FAT	GO:0002367~cytokine production involved in immune response	7	1.27042	0.0123412	14127, 233079, 15368, 20361, 21926, 16193, 16453	459	75	17911	3.64203	1	0.104039	21.2289
GOTERM_BP_FAT	GO:0002637~regulation of immunoglobulin production	6	1.08893	0.0172802	56708, 16190, 21926, 14130, 77125, 16193	459	59	17911	3.96832	1	0.135432	28.4632
GOTERM_BP_FAT	GO:0002377~immunoglobulin production	8	1.45191	0.0282918	26909, 53314, 56708, 16190, 21926, 14130, 77125, 16193	459	115	17911	2.71456	1	0.196875	42.3913
GOTERM_BP_FAT	GO:0002720~positive regulation of cytokine production involved in immune response	4	0.725953	0.0554053	14127, 233079, 20361, 16193	459	34	17911	4.5908	1	0.318282	66.5562
GOTERM_BP_FAT	GO:0002639~positive regulation of immunoglobulin production	4	0.725953	0.0725681	56708, 16190, 77125, 16193	459	38	17911	4.10756	1	0.382209	76.488
GOTERM_BP_FAT	GO:0002719~negative regulation of cytokine production involved in immune response	3	0.544465	0.0996055	15368, 21926, 16453	459	21	17911	5.57454	1	0.462136	86.6838
GOTERM_BP_FAT	GO:0061082~myeloid leukocyte cytokine production	3	0.544465	0.0996055	14127, 15368, 20361	459	21	17911	5.57454	1	0.462136	86.6838
Annotation Cluster 68	Enrichment Score: 2.004971252915708
Category	Term	Count	%	PValue	Genes	List Total	Pop Hits	Pop Total	Fold Enrichment	Bonferroni	Benjamini	FDR
GOTERM_BP_FAT	GO:0042113~B cell activation	17	3.0853	0.00272464	26909, 15170, 53314, 67742, 14130, 12051, 11622, 56708, 16331, 56743, 16848, 54672, 74039, 20963, 17096, 16453, 16193	459	284	17911	2.33581	1	0.0300189	5.10776
GOTERM_BP_FAT	GO:0050864~regulation of B cell activation	10	1.81488	0.0128586	11622, 15170, 56708, 16331, 67742, 74039, 14130, 20963, 16193, 17096	459	146	17911	2.67273	1	0.107529	22.0182
GOTERM_BP_FAT	GO:0030183~B cell differentiation	9	1.63339	0.0275793	12051, 11622, 56708, 16331, 16848, 54672, 74039, 20963, 16453	459	140	17911	2.50854	1	0.193089	41.574
Annotation Cluster 69	Enrichment Score: 1.9935642248799619
Category	Term	Count	%	PValue	Genes	List Total	Pop Hits	Pop Total	Fold Enrichment	Bonferroni	Benjamini	FDR
GOTERM_BP_FAT	GO:0043524~negative regulation of neuron apoptotic process	12	2.17786	0.00367875	15258, 11799, 18049, 20293, 56708, 18148, 11501, 12273, 12721, 12608, 15368, 20296	459	166	17911	2.82085	1	0.0386394	6.83716
GOTERM_BP_FAT	GO:0051402~neuron apoptotic process	15	2.72232	0.00696302	20296, 21926, 15258, 11799, 18049, 18148, 56708, 20293, 16176, 637515, 11501, 12273, 12721, 15368, 12608	459	259	17911	2.25995	1	0.065922	12.5646
GOTERM_BP_FAT	GO:0070997~neuron death	18	3.26679	0.00956482	12774, 20296, 21926, 20310, 15258, 11799, 18049, 18148, 56708, 20293, 16176, 637515, 11501, 12273, 12608, 12721, 15368, 16193	459	353	17911	1.98978	1	0.0850596	16.8632
GOTERM_BP_FAT	GO:1901215~negative regulation of neuron death	13	2.35935	0.0101099	20296, 15258, 11799, 18049, 18148, 56708, 20293, 11501, 12273, 12721, 15368, 12608, 16193	459	217	17911	2.33771	1	0.0889912	17.7381
GOTERM_BP_FAT	GO:0043523~regulation of neuron apoptotic process	14	2.54083	0.0112251	20296, 21926, 15258, 11799, 18049, 18148, 56708, 20293, 16176, 11501, 12273, 12721, 15368, 12608	459	247	17911	2.21176	1	0.0963728	19.5007
GOTERM_BP_FAT	GO:1901214~regulation of neuron death	15	2.72232	0.0393099	20296, 21926, 15258, 11799, 18049, 18148, 56708, 20293, 16176, 11501, 12273, 12721, 15368, 12608, 16193	459	324	17911	1.80656	1	0.250175	53.7278
Annotation Cluster 70	Enrichment Score: 1.9635239714312174
Category	Term	Count	%	PValue	Genes	List Total	Pop Hits	Pop Total	Fold Enrichment	Bonferroni	Benjamini	FDR
GOTERM_BP_FAT	GO:0032747~positive regulation of interleukin-23 production	3	0.544465	0.00619881	12981, 17874, 16172	459	5	17911	23.4131	1	0.0596026	11.2625
GOTERM_BP_FAT	GO:0032627~interleukin-23 production	3	0.544465	0.0125825	12981, 17874, 16172	459	7	17911	16.7236	1	0.105813	21.598
GOTERM_BP_FAT	GO:0032667~regulation of interleukin-23 production	3	0.544465	0.016495	12981, 17874, 16172	459	8	17911	14.6332	1	0.130761	27.3569
Annotation Cluster 71	Enrichment Score: 1.94167402337187
Category	Term	Count	%	PValue	Genes	List Total	Pop Hits	Pop Total	Fold Enrichment	Bonferroni	Benjamini	FDR
GOTERM_BP_FAT	GO:0044706~multi-multicellular organism process	14	2.54083	0.00706238	50790, 14283, 11846, 21959, 20296, 21857, 12310, 16878, 21679, 19011, 75909, 16846, 16477, 19225	459	233	17911	2.34466	1	0.066719	12.7325
GOTERM_BP_FAT	GO:0007565~female pregnancy	13	2.35935	0.00708049	16878, 12310, 50790, 21679, 19011, 75909, 14283, 16846, 16477, 11846, 20296, 19225, 21857	459	207	17911	2.45064	1	0.0667703	12.7631
GOTERM_BP_FAT	GO:0007566~embryo implantation	6	1.08893	0.0299202	16878, 12310, 21679, 75909, 19225, 21857	459	68	17911	3.4431	1	0.205069	44.2183
Annotation Cluster 72	Enrichment Score: 1.929496570315385
Category	Term	Count	%	PValue	Genes	List Total	Pop Hits	Pop Total	Fold Enrichment	Bonferroni	Benjamini	FDR
GOTERM_BP_FAT	GO:0048608~reproductive structure development	26	4.71869	0.000872132	17869, 18793, 13874, 16878, 12702, 16875, 108961, 58223, 12505, 12608, 19225, 12394, 320790, 14087, 19116, 20613, 381677, 14283, 54427, 12981, 98711, 11622, 16846, 16477, 16848, 14620	459	490	17911	2.07054	0.991652	0.0115208	1.66265
GOTERM_BP_FAT	GO:0061458~reproductive system development	26	4.71869	0.00101226	17869, 18793, 13874, 16878, 12702, 16875, 108961, 58223, 12505, 12608, 19225, 12394, 320790, 14087, 19116, 20613, 381677, 14283, 54427, 12981, 98711, 11622, 16846, 16477, 16848, 14620	459	495	17911	2.04963	0.996132	0.0130466	1.92732
GOTERM_BP_FAT	GO:0001890~placenta development	12	2.17786	0.00546439	12981, 16878, 12702, 20613, 108961, 14283, 16846, 16477, 12608, 14620, 19225, 54427	459	175	17911	2.67578	1	0.0535571	9.99382
GOTERM_BP_FAT	GO:0009790~embryo development	43	7.80399	0.0146445	50790, 14836, 17869, 15139, 56847, 12235, 15258, 17921, 11799, 13836, 16878, 12702, 21679, 68588, 66143, 108961, 15423, 240672, 12608, 12394, 69270, 320790, 21853, 22235, 20613, 13537, 15200, 58250, 14283, 54427, 66197, 21926, 12981, 11622, 98711, 17069, 17129, 21973, 328365, 16477, 16848, 14620, 16658	459	1161	17911	1.44525	1	0.118769	24.6849
GOTERM_BP_FAT	GO:0048568~embryonic organ development	22	3.99274	0.0163918	14836, 20613, 17869, 58250, 56847, 21926, 12981, 15258, 13836, 11622, 17921, 98711, 16878, 68588, 12702, 15423, 108961, 16477, 12608, 12394, 16658, 320790	459	494	17911	1.73781	1	0.130179	27.2103
GOTERM_BP_FAT	GO:0001701~in utero embryonic development	20	3.62976	0.0263904	15200, 20613, 17869, 14283, 15139, 54427, 12981, 98711, 16878, 17069, 12702, 21679, 108961, 16477, 328365, 12608, 14620, 12394, 320790, 69270	459	458	17911	1.70401	1	0.18643	40.186
GOTERM_BP_FAT	GO:0009792~embryo development ending in birth or egg hatching	26	4.71869	0.0963295	50790, 14836, 17869, 15139, 13836, 16878, 21679, 12702, 68588, 108961, 12608, 12394, 69270, 320790, 20613, 15200, 58250, 14283, 54427, 12981, 98711, 17069, 16477, 328365, 16848, 14620	459	739	17911	1.37289	1	0.453678	85.7213
GOTERM_BP_FAT	GO:0043009~chordate embryonic development	25	4.53721	0.124483	14836, 17869, 15139, 13836, 16878, 21679, 12702, 68588, 108961, 12608, 12394, 69270, 320790, 20613, 15200, 58250, 14283, 54427, 12981, 98711, 17069, 328365, 16477, 16848, 14620	459	731	17911	1.33453	1	0.526629	92.2276
Annotation Cluster 73	Enrichment Score: 1.919973058609678
Category	Term	Count	%	PValue	Genes	List Total	Pop Hits	Pop Total	Fold Enrichment	Bonferroni	Benjamini	FDR
GOTERM_BP_FAT	GO:0050901~leukocyte tethering or rolling	6	1.08893	0.000196516	20344, 16846, 12772, 20339, 20315, 21926	459	22	17911	10.6423	0.659724	0.00318426	0.376952
GOTERM_BP_FAT	GO:0061756~leukocyte adhesion to vascular endothelial cell	6	1.08893	0.000372185	20344, 16846, 12772, 20339, 20315, 21926	459	25	17911	9.36523	0.870207	0.0055784	0.712774
GOTERM_BP_FAT	GO:1904994~regulation of leukocyte adhesion to vascular endothelial cell	3	0.544465	0.0363478	12772, 20315, 21926	459	12	17911	9.75545	1	0.235571	50.9079
GOTERM_BP_FAT	GO:0051952~regulation of amine transport	4	0.725953	0.293716	11541, 16846, 20315, 21926	459	74	17911	2.10929	1	0.804383	99.8747
GOTERM_BP_FAT	GO:0015837~amine transport	4	0.725953	0.321789	11541, 16846, 20315, 21926	459	78	17911	2.00112	1	0.831995	99.9425
Annotation Cluster 74	Enrichment Score: 1.9043674726221047
Category	Term	Count	%	PValue	Genes	List Total	Pop Hits	Pop Total	Fold Enrichment	Bonferroni	Benjamini	FDR
GOTERM_BP_FAT	GO:0045124~regulation of bone resorption	8	1.45191	0.000115382	75766, 12310, 16331, 72828, 20750, 11501, 20963, 16193	459	44	17911	7.09487	0.468955	0.00203301	0.221486
GOTERM_BP_FAT	GO:0045621~positive regulation of lymphocyte differentiation	7	1.27042	0.0349912	16176, 16331, 11501, 12772, 16190, 20963, 16193	459	95	17911	2.87529	1	0.229324	49.5627
GOTERM_BP_FAT	GO:0050871~positive regulation of B cell activation	4	0.725953	0.479512	56708, 16331, 20963, 16193	459	101	17911	1.54542	1	0.934231	99.9996
Annotation Cluster 75	Enrichment Score: 1.9028142809858415
Category	Term	Count	%	PValue	Genes	List Total	Pop Hits	Pop Total	Fold Enrichment	Bonferroni	Benjamini	FDR
GOTERM_CC_FAT	GO:0005615~extracellular space	77	13.9746	1.89031e-06	12475, 21930, 67724, 20288, 16541, 19288, 77125, 20745, 16819, 20306, 20305, 14585, 68588, 20303, 20209, 16858, 628900, 20308, 20344, 13040, 20307, 242711, 11905, 15200, 14825, 21926, 67573, 27226, 21825, 96875, 56708, 16176, 55985, 20339, 50930, 23886, 17392, 11813, 330483, 11815, 57266, 11699, 16625, 16975, 12353, 17229, 15139, 16878, 13874, 18826, 66107, 20750, 240913, 20254, 11647, 381677, 11…	406	1585	14413	1.72461	0.000925825	0.000925825	0.00271436
GOTERM_CC_FAT	GO:0044421~extracellular region part	137	24.8639	0.0024043	12475, 50790, 66681, 117167, 67724, 20190, 16541, 19288, 69219, 77125, 20306, 20305, 108943, 12523, 14585, 20303, 16858, 20308, 13040, 20307, 58223, 320100, 12721, 66871, 15200, 56336, 20442, 14825, 21825, 96875, 394430, 56743, 50930, 14728, 17392, 50934, 14727, 22402, 330483, 22152, 72042, 12353, 105853, 18793, 11752, 15139, 320685, 16878, 66143, 21816, 20750, 12505, 12508, 240913, 20254, 11647,…	406	3920	14413	1.24069	0.692576	0.122834	3.39756
GOTERM_CC_FAT	GO:0005576~extracellular region	153	27.7677	0.00336072	12475, 50790, 66681, 14172, 117167, 67724, 20190, 70045, 16541, 19288, 69219, 77125, 20306, 20305, 108943, 12523, 14585, 20303, 16858, 20308, 13040, 20307, 58223, 320100, 12721, 71690, 12653, 66871, 15200, 56336, 20442, 14825, 21825, 96875, 19011, 394430, 18636, 56743, 50930, 14728, 17392, 50934, 14727, 22402, 330483, 22152, 72042, 12353, 105853, 18793, 11752, 15139, 320685, 16878, 66143, 21816, …	406	4493	14413	1.20888	0.807859	0.152066	4.71898
GOTERM_CC_FAT	GO:0031988~membrane-bounded vesicle	107	19.4192	0.160141	12475, 50790, 66681, 117167, 20190, 16541, 69219, 77125, 108943, 12523, 14585, 16858, 320100, 12721, 226652, 12653, 66871, 56336, 74732, 20442, 21825, 394430, 56743, 14728, 14727, 50934, 22152, 72042, 12353, 105853, 11752, 18793, 15139, 320685, 171180, 17921, 66143, 21816, 20750, 12505, 14159, 72925, 12508, 20254, 11647, 54608, 384009, 21897, 11846, 20568, 212531, 19332, 170780, 15566, 20539, 145…	406	3455	14413	1.09942	1	0.97165	91.8409
GOTERM_CC_FAT	GO:1903561~extracellular vesicle	82	14.882	0.258925	12475, 50790, 66681, 20539, 14544, 117167, 14131, 20190, 16541, 69219, 22376, 16819, 60530, 108943, 12523, 14585, 20209, 16858, 320100, 12721, 66871, 11905, 56336, 20442, 67573, 18772, 21825, 56708, 394430, 16176, 56743, 231805, 23886, 14728, 17357, 14727, 50934, 11813, 114644, 11815, 11699, 16625, 22152, 72042, 12353, 105853, 11752, 18793, 15139, 56847, 320685, 18826, 66143, 21816, 20750, 12505,…	406	2689	14413	1.08256	1	0.984932	98.647
GOTERM_CC_FAT	GO:0043230~extracellular organelle	82	14.882	0.267304	12475, 50790, 66681, 20539, 14544, 117167, 14131, 20190, 16541, 69219, 22376, 16819, 60530, 108943, 12523, 14585, 20209, 16858, 320100, 12721, 66871, 11905, 56336, 20442, 67573, 18772, 21825, 56708, 394430, 16176, 56743, 231805, 23886, 14728, 17357, 14727, 50934, 11813, 114644, 11815, 11699, 16625, 22152, 72042, 12353, 105853, 11752, 18793, 15139, 56847, 320685, 18826, 66143, 21816, 20750, 12505,…	406	2696	14413	1.07975	1	0.981877	98.8509
GOTERM_CC_FAT	GO:0070062~extracellular exosome	81	14.7005	0.282919	12475, 50790, 66681, 20539, 14544, 117167, 14131, 20190, 16541, 69219, 22376, 16819, 60530, 108943, 12523, 14585, 20209, 16858, 320100, 12721, 66871, 11905, 56336, 20442, 67573, 18772, 21825, 56708, 394430, 16176, 56743, 231805, 23886, 14728, 17357, 14727, 50934, 11813, 114644, 11815, 11699, 16625, 22152, 72042, 12353, 105853, 11752, 18793, 15139, 56847, 320685, 18826, 66143, 21816, 20750, 12505,…	406	2674	14413	1.07536	1	0.98299	99.1566
Annotation Cluster 76	Enrichment Score: 1.8881708140684255
Category	Term	Count	%	PValue	Genes	List Total	Pop Hits	Pop Total	Fold Enrichment	Bonferroni	Benjamini	FDR
GOTERM_BP_FAT	GO:0002889~regulation of immunoglobulin mediated immune response	8	1.45191	0.000428069	15170, 14127, 14125, 56708, 14129, 14131, 21926, 14130	459	54	17911	5.78101	0.904484	0.00632708	0.819379
GOTERM_BP_FAT	GO:0002712~regulation of B cell mediated immunity	8	1.45191	0.000428069	15170, 14127, 14125, 56708, 14129, 14131, 21926, 14130	459	54	17911	5.78101	0.904484	0.00632708	0.819379
GOTERM_BP_FAT	GO:0002455~humoral immune response mediated by circulating immunoglobulin	6	1.08893	0.0333499	12051, 26909, 15170, 15139, 21926, 14130	459	70	17911	3.34472	1	0.222034	47.8885
GOTERM_BP_FAT	GO:0002923~regulation of humoral immune response mediated by circulating immunoglobulin	3	0.544465	0.0363478	15170, 21926, 14130	459	12	17911	9.75545	1	0.235571	50.9079
GOTERM_BP_FAT	GO:0006959~humoral immune response	9	1.63339	0.0937517	12051, 26909, 15170, 18636, 12772, 15139, 21926, 14130, 20568	459	181	17911	1.94031	1	0.44717	84.9179
GOTERM_BP_FAT	GO:0002920~regulation of humoral immune response	3	0.544465	0.225111	15170, 21926, 14130	459	35	17911	3.34472	1	0.721919	99.2559
Annotation Cluster 77	Enrichment Score: 1.877305234875424
Category	Term	Count	%	PValue	Genes	List Total	Pop Hits	Pop Total	Fold Enrichment	Bonferroni	Benjamini	FDR
GOTERM_BP_FAT	GO:0014074~response to purine-containing compound	12	2.17786	0.00251533	11622, 381677, 16176, 11611, 14283, 58223, 16477, 20190, 20296, 19225, 16193, 55991	459	158	17911	2.96368	0.999999	0.0283108	4.72433
GOTERM_BP_FAT	GO:0046683~response to organophosphorus	10	1.81488	0.00793221	11622, 381677, 16176, 11611, 14283, 58223, 16477, 20296, 19225, 55991	459	135	17911	2.8905	1	0.0735234	14.1899
GOTERM_BP_FAT	GO:0051591~response to cAMP	6	1.08893	0.116975	11622, 381677, 11611, 14283, 58223, 16477	459	101	17911	2.31813	1	0.506925	90.8418
Annotation Cluster 78	Enrichment Score: 1.8642231531434748
Category	Term	Count	%	PValue	Genes	List Total	Pop Hits	Pop Total	Fold Enrichment	Bonferroni	Benjamini	FDR
GOTERM_BP_FAT	GO:0042345~regulation of NF-kappaB import into nucleus	8	1.45191	7.23162e-05	12051, 16176, 56722, 16182, 50930, 19225, 21926, 20698	459	41	17911	7.61401	0.327443	0.00136219	0.138872
GOTERM_BP_FAT	GO:0060341~regulation of cellular localization	42	7.6225	0.000107698	22695, 11815, 69810, 67849, 171180, 12051, 72512, 11799, 12523, 13836, 16878, 12447, 18826, 18148, 16182, 12721, 14159, 19225, 20698, 320790, 17096, 15170, 72828, 11541, 11542, 20296, 21926, 14127, 30877, 14125, 12061, 18049, 16176, 16846, 56722, 15368, 16190, 50930, 12534, 20963, 238377, 16193	459	864	17911	1.89689	0.44609	0.00194778	0.206749
GOTERM_BP_FAT	GO:0042346~positive regulation of NF-kappaB import into nucleus	6	1.08893	0.000196516	16176, 16182, 50930, 19225, 21926, 20698	459	22	17911	10.6423	0.659724	0.00318426	0.376952
GOTERM_BP_FAT	GO:0042348~NF-kappaB import into nucleus	7	1.27042	0.000320889	16176, 56722, 16182, 50930, 19225, 21926, 20698	459	37	17911	7.3825	0.828017	0.00486447	0.614823
GOTERM_BP_FAT	GO:0042991~transcription factor import into nucleus	10	1.81488	0.000449511	12051, 72512, 16176, 56722, 16182, 50930, 19225, 21926, 20963, 20698	459	89	17911	4.38447	0.915086	0.00658977	0.860254
GOTERM_BP_FAT	GO:1900182~positive regulation of protein localization to nucleus	12	2.17786	0.000583938	72512, 16878, 18148, 16176, 16846, 16182, 50930, 19225, 21926, 12534, 20698, 16193	459	132	17911	3.54744	0.959394	0.00816048	1.11615
GOTERM_BP_FAT	GO:0042307~positive regulation of protein import into nucleus	10	1.81488	0.00105153	72512, 16176, 16846, 16182, 50930, 19225, 21926, 12534, 20698, 16193	459	100	17911	3.90218	0.996882	0.0134863	2.00139
GOTERM_BP_FAT	GO:1902582~single-organism intracellular transport	29	5.26316	0.00117192	11815, 12051, 72512, 12523, 30059, 72515, 18148, 16182, 19225, 17969, 20698, 17096, 11541, 11542, 20296, 21926, 14127, 14125, 16176, 55989, 56743, 16846, 56722, 16190, 15368, 50930, 12534, 20963, 16193	459	585	17911	1.93441	0.99839	0.0148806	2.22809
GOTERM_BP_FAT	GO:0042993~positive regulation of transcription factor import into nucleus	7	1.27042	0.00133682	72512, 16176, 16182, 50930, 19225, 21926, 20698	459	48	17911	5.69068	0.999349	0.0164633	2.5378
GOTERM_BP_FAT	GO:1904591~positive regulation of protein import	10	1.81488	0.0013889	72512, 16176, 16846, 16182, 50930, 19225, 21926, 12534, 20698, 16193	459	104	17911	3.75209	0.999511	0.0170233	2.63542
GOTERM_BP_FAT	GO:0032386~regulation of intracellular transport	25	4.53721	0.00139678	11815, 12051, 72512, 12523, 18826, 16182, 14159, 19225, 20698, 17096, 11541, 11542, 20296, 21926, 14127, 14125, 16176, 16846, 56722, 16190, 15368, 50930, 12534, 20963, 16193	459	479	17911	2.03663	0.999532	0.017081	2.65019
GOTERM_BP_FAT	GO:1900180~regulation of protein localization to nucleus	15	2.72232	0.00184414	11815, 21926, 12051, 72512, 16878, 18148, 16176, 16846, 56722, 16182, 50930, 19225, 20698, 12534, 16193	459	223	17911	2.62478	0.99996	0.0217226	3.48482
GOTERM_BP_FAT	GO:0042990~regulation of transcription factor import into nucleus	9	1.63339	0.00185057	12051, 72512, 16176, 56722, 16182, 50930, 19225, 21926, 20698	459	88	17911	3.99086	0.999961	0.0217508	3.49675
GOTERM_BP_FAT	GO:0042306~regulation of protein import into nucleus	13	2.35935	0.00194644	11815, 21926, 12051, 72512, 16176, 16846, 16182, 56722, 50930, 19225, 20698, 12534, 16193	459	176	17911	2.88229	0.999977	0.0226237	3.67471
GOTERM_BP_FAT	GO:1904589~regulation of protein import	13	2.35935	0.00234758	11815, 21926, 12051, 72512, 16176, 16846, 16182, 56722, 50930, 19225, 20698, 12534, 16193	459	180	17911	2.81824	0.999997	0.0267197	4.41595
GOTERM_BP_FAT	GO:0007249~I-kappaB kinase/NF-kappaB signaling	15	2.72232	0.00254962	59126, 243910, 21926, 12051, 17874, 16176, 56532, 56722, 16182, 15368, 20210, 50930, 19225, 17082, 20698	459	231	17911	2.53388	0.999999	0.0285164	4.78724
GOTERM_BP_FAT	GO:0031503~protein complex localization	10	1.81488	0.00312472	21928, 11799, 16176, 56722, 16182, 50930, 108911, 19225, 21926, 20698	459	117	17911	3.3352	1	0.0334207	5.83662
GOTERM_BP_FAT	GO:0046824~positive regulation of nucleocytoplasmic transport	10	1.81488	0.00370091	72512, 16176, 16846, 16182, 50930, 19225, 21926, 12534, 20698, 16193	459	120	17911	3.25182	1	0.0387939	6.87697
GOTERM_BP_FAT	GO:0032388~positive regulation of intracellular transport	17	3.0853	0.00394587	11541, 11542, 20296, 21926, 72512, 14127, 14125, 16176, 16846, 16182, 16190, 50930, 19225, 20963, 20698, 12534, 16193	459	295	17911	2.24871	1	0.040846	7.31597
GOTERM_BP_FAT	GO:0043122~regulation of I-kappaB kinase/NF-kappaB signaling	13	2.35935	0.0104642	12051, 17874, 59126, 16176, 56722, 16182, 243910, 15368, 50930, 19225, 21926, 20698, 17082	459	218	17911	2.32699	1	0.0911069	18.302
GOTERM_BP_FAT	GO:0046822~regulation of nucleocytoplasmic transport	13	2.35935	0.0120163	11815, 21926, 12051, 72512, 16176, 16846, 16182, 56722, 50930, 19225, 20698, 12534, 16193	459	222	17911	2.28506	1	0.102053	20.7296
GOTERM_BP_FAT	GO:0006606~protein import into nucleus	15	2.72232	0.0128221	11815, 21926, 12051, 72512, 16176, 55989, 16846, 56722, 16182, 50930, 19225, 20698, 12534, 20963, 16193	459	279	17911	2.09795	1	0.107401	21.9627
GOTERM_BP_FAT	GO:1902593~single-organism nuclear import	15	2.72232	0.0128221	11815, 21926, 12051, 72512, 16176, 55989, 16846, 56722, 16182, 50930, 19225, 20698, 12534, 20963, 16193	459	279	17911	2.09795	1	0.107401	21.9627
GOTERM_BP_FAT	GO:0044744~protein targeting to nucleus	15	2.72232	0.0128221	11815, 21926, 12051, 72512, 16176, 55989, 16846, 56722, 16182, 50930, 19225, 20698, 12534, 20963, 16193	459	279	17911	2.09795	1	0.107401	21.9627
GOTERM_BP_FAT	GO:0051170~nuclear import	15	2.72232	0.0135777	11815, 21926, 12051, 72512, 16176, 55989, 16846, 56722, 16182, 50930, 19225, 20698, 12534, 20963, 16193	459	281	17911	2.08301	1	0.112044	23.1026
GOTERM_BP_FAT	GO:0006913~nucleocytoplasmic transport	19	3.44828	0.0170006	11815, 13654, 21926, 12051, 72512, 68278, 59014, 18148, 16176, 55989, 16846, 56722, 16182, 50930, 19225, 20963, 12534, 20698, 16193	459	406	17911	1.82614	1	0.133945	28.0711
GOTERM_BP_FAT	GO:0051169~nuclear transport	19	3.44828	0.0186855	11815, 13654, 21926, 12051, 72512, 68278, 59014, 18148, 16176, 55989, 16846, 56722, 16182, 50930, 19225, 20963, 12534, 20698, 16193	459	410	17911	1.80833	1	0.143482	30.4037
GOTERM_BP_FAT	GO:0017038~protein import	16	2.90381	0.0223327	11815, 21926, 12051, 72512, 30059, 16176, 55989, 16846, 56722, 16182, 50930, 19225, 20698, 12534, 20963, 16193	459	329	17911	1.89772	1	0.164129	35.2094
GOTERM_BP_FAT	GO:1902580~single-organism cellular localization	36	6.53358	0.0223401	11815, 171180, 12051, 72512, 12523, 13836, 17921, 30059, 72515, 18148, 16182, 19225, 17969, 20698, 17096, 70325, 94176, 11541, 11542, 16414, 74732, 20296, 21926, 14127, 14125, 16176, 55989, 56743, 16846, 56722, 15368, 16190, 50930, 12534, 20963, 16193	459	960	17911	1.46332	1	0.163963	35.2188
GOTERM_BP_FAT	GO:0043123~positive regulation of I-kappaB kinase/NF-kappaB signaling	10	1.81488	0.0244976	17874, 59126, 16176, 56722, 16182, 15368, 50930, 19225, 21926, 20698	459	163	17911	2.39397	1	0.175944	37.9114
GOTERM_BP_FAT	GO:0034504~protein localization to nucleus	17	3.0853	0.026831	11815, 21926, 12051, 72512, 16878, 18148, 16176, 55989, 16846, 56722, 16182, 50930, 19225, 20698, 12534, 20963, 16193	459	367	17911	1.80755	1	0.189027	40.704
GOTERM_BP_FAT	GO:0000060~protein import into nucleus, translocation	5	0.907441	0.0385933	12051, 72512, 21926, 12534, 16193	459	50	17911	3.90218	1	0.246989	53.06
GOTERM_BP_FAT	GO:1903533~regulation of protein targeting	14	2.54083	0.0440205	11815, 20296, 21926, 12051, 72512, 16176, 16846, 16182, 56722, 50930, 19225, 20698, 12534, 16193	459	299	17911	1.82711	1	0.270475	57.8984
GOTERM_BP_FAT	GO:1903829~positive regulation of cellular protein localization	15	2.72232	0.0693622	20296, 21926, 72512, 30877, 13836, 16878, 18148, 16176, 16846, 16182, 50930, 19225, 12534, 20698, 16193	459	353	17911	1.65815	1	0.371499	74.876
GOTERM_BP_FAT	GO:1903827~regulation of cellular protein localization	21	3.81125	0.0791558	11815, 67849, 20296, 21926, 12051, 72512, 30877, 13836, 16878, 12447, 18826, 18148, 16176, 16846, 56722, 16182, 50930, 19225, 12534, 20698, 16193	459	555	17911	1.4765	1	0.4026	79.4978
GOTERM_BP_FAT	GO:0033157~regulation of intracellular protein transport	15	2.72232	0.0972476	11815, 20296, 21926, 12051, 72512, 18826, 16176, 16846, 56722, 16182, 50930, 19225, 20698, 12534, 16193	459	373	17911	1.56924	1	0.455544	85.9975
GOTERM_BP_FAT	GO:0090316~positive regulation of intracellular protein transport	11	1.99637	0.122853	72512, 16176, 16846, 16182, 50930, 20296, 19225, 21926, 12534, 20698, 16193	459	257	17911	1.67019	1	0.523101	91.9448
GOTERM_BP_FAT	GO:0051649~establishment of localization in cell	50	9.07441	0.233957	11815, 69810, 20190, 67849, 171180, 72512, 12051, 17921, 12523, 11799, 30059, 30058, 18826, 72515, 18148, 16182, 12721, 14159, 17969, 19225, 20698, 320790, 17096, 15170, 72828, 11541, 11542, 12774, 13654, 74732, 20296, 21926, 68278, 59014, 14127, 18049, 12061, 14125, 16176, 55989, 56743, 16846, 56722, 15368, 16190, 50930, 20963, 12534, 238377, 16193	459	1722	17911	1.13304	1	0.735245	99.4032
GOTERM_BP_FAT	GO:0046907~intracellular transport	38	6.89655	0.272342	11815, 12051, 72512, 17921, 12523, 30059, 30058, 18826, 72515, 18148, 16182, 12721, 14159, 19225, 17969, 20698, 17096, 11541, 11542, 13654, 74732, 20296, 21926, 68278, 14127, 59014, 14125, 16176, 55989, 56743, 16846, 56722, 15368, 16190, 50930, 12534, 20963, 16193	459	1304	17911	1.13714	1	0.78252	99.7778
GOTERM_BP_FAT	GO:0006605~protein targeting	19	3.44828	0.28147	11815, 20296, 21926, 12051, 72512, 30059, 30058, 16176, 55989, 16846, 56722, 16182, 50930, 19225, 17969, 20963, 12534, 20698, 16193	459	601	17911	1.23363	1	0.791618	99.8256
GOTERM_BP_FAT	GO:0072594~establishment of protein localization to organelle	17	3.0853	0.309445	11815, 21926, 12051, 72512, 30059, 30058, 16176, 55989, 16846, 56722, 16182, 50930, 19225, 20698, 12534, 20963, 16193	459	541	17911	1.22619	1	0.820867	99.9187
GOTERM_BP_FAT	GO:0071260~cellular response to mechanical stimulus	4	0.725953	0.321789	12363, 16176, 50930, 19225	459	78	17911	2.00112	1	0.831995	99.9425
GOTERM_BP_FAT	GO:0008104~protein localization	64	11.6152	0.385998	12475, 56193, 20288, 94092, 77125, 21928, 12051, 72512, 12523, 233079, 80885, 16182, 55991, 70325, 74732, 21926, 16178, 55989, 16176, 18111, 16172, 50930, 73130, 20963, 11813, 11815, 434215, 15139, 67849, 108911, 17921, 11799, 13836, 16878, 30059, 12447, 30058, 18826, 18148, 56619, 232414, 19225, 17969, 20698, 17096, 381677, 21897, 16414, 12774, 13654, 20296, 75234, 30877, 14127, 12363, 19332, 16…	459	2367	17911	1.05509	1	0.883384	99.9915
GOTERM_BP_FAT	GO:0051641~cellular localization	60	10.8893	0.525427	20190, 21928, 12051, 72512, 12523, 72515, 16182, 12721, 70325, 72828, 74732, 21926, 59014, 12061, 55989, 16176, 56743, 50930, 20963, 22695, 11815, 69810, 67849, 108911, 171180, 17921, 11799, 13836, 16878, 30059, 12447, 30058, 18826, 18148, 14159, 19225, 17969, 20698, 320790, 17096, 15170, 11541, 94176, 11542, 16414, 12774, 13654, 20296, 68278, 30877, 14127, 18049, 14125, 16846, 56722, 16190, 1536…	459	2310	17911	1.01355	1	0.950949	99.9999
GOTERM_BP_FAT	GO:0033365~protein localization to organelle	21	3.81125	0.555886	11815, 108911, 21926, 12051, 72512, 30877, 30059, 16878, 30058, 18148, 16176, 55989, 16846, 56722, 16182, 50930, 19225, 20963, 12534, 20698, 16193	459	792	17911	1.03467	1	0.960659	100
GOTERM_BP_FAT	GO:0006886~intracellular protein transport	22	3.99274	0.695562	11815, 13654, 74732, 20296, 21926, 12051, 72512, 17921, 30059, 30058, 16176, 55989, 16846, 56722, 16182, 50930, 17969, 19225, 20963, 12534, 20698, 16193	459	898	17911	0.95599	1	0.988282	100
GOTERM_BP_FAT	GO:0070727~cellular macromolecule localization	34	6.1706	0.853739	22695, 11815, 108911, 67849, 12051, 72512, 21928, 13836, 17921, 16878, 30059, 30058, 18826, 18148, 16182, 19225, 17969, 20698, 70325, 16414, 13654, 74732, 20296, 21926, 14127, 30877, 16176, 55989, 16846, 56722, 50930, 12534, 20963, 16193	459	1512	17911	0.877474	1	0.998865	100
GOTERM_BP_FAT	GO:0034613~cellular protein localization	33	5.98911	0.881327	11815, 108911, 67849, 12051, 72512, 21928, 13836, 17921, 16878, 30059, 30058, 18826, 18148, 16182, 19225, 17969, 20698, 70325, 16414, 13654, 74732, 20296, 21926, 14127, 30877, 16176, 55989, 16846, 56722, 50930, 12534, 20963, 16193	459	1500	17911	0.858479	1	0.999411	100
Annotation Cluster 79	Enrichment Score: 1.8313502295080204
Category	Term	Count	%	PValue	Genes	List Total	Pop Hits	Pop Total	Fold Enrichment	Bonferroni	Benjamini	FDR
GOTERM_MF_FAT	GO:0005539~glycosaminoglycan binding	13	2.35935	0.00546115	20306, 22402, 21825, 11905, 15200, 78286, 21930, 20307, 20344, 17229, 12505, 55985, 20296	441	196	16866	2.53665	0.994025	0.185195	8.22036
GOTERM_MF_FAT	GO:0008201~heparin binding	11	1.99637	0.00631269	20306, 22402, 21825, 11905, 15200, 78286, 20307, 20344, 17229, 55985, 20296	441	151	16866	2.78605	0.997318	0.190604	9.44362
GOTERM_MF_FAT	GO:1901681~sulfur compound binding	11	1.99637	0.0929932	20306, 22402, 21825, 11905, 15200, 78286, 20307, 20344, 17229, 55985, 20296	441	237	16866	1.77508	1	0.713538	78.3231
Annotation Cluster 80	Enrichment Score: 1.7786157609736077
Category	Term	Count	%	PValue	Genes	List Total	Pop Hits	Pop Total	Fold Enrichment	Bonferroni	Benjamini	FDR
GOTERM_BP_FAT	GO:0006260~DNA replication	15	2.72232	0.00550571	217578, 12981, 17218, 77011, 13874, 70024, 12447, 18148, 67177, 108961, 21973, 12534, 69270, 76843, 16193	459	252	17911	2.32273	1	0.0538561	10.0657
GOTERM_BP_FAT	GO:0045740~positive regulation of DNA replication	6	1.08893	0.0130384	12981, 13874, 18148, 108961, 12534, 16193	459	55	17911	4.25692	1	0.108792	22.2907
GOTERM_BP_FAT	GO:0051052~regulation of DNA metabolic process	18	3.26679	0.0172383	21853, 12267, 19362, 17869, 20375, 12981, 77011, 30877, 60530, 13874, 18148, 56708, 67177, 108961, 21973, 18140, 12534, 16193	459	377	17911	1.86311	1	0.135316	28.4047
GOTERM_BP_FAT	GO:0051054~positive regulation of DNA metabolic process	12	2.17786	0.0205628	12981, 12267, 21853, 30877, 13874, 56708, 18148, 108961, 17869, 21973, 12534, 16193	459	212	17911	2.20878	1	0.154719	32.918
GOTERM_BP_FAT	GO:0006275~regulation of DNA replication	8	1.45191	0.0249399	12981, 77011, 13874, 18148, 67177, 108961, 12534, 16193	459	112	17911	2.78727	1	0.178396	38.4502
GOTERM_BP_FAT	GO:0006259~DNA metabolic process	33	5.98911	0.0335578	26909, 19362, 53314, 218630, 17869, 67849, 69716, 17218, 60530, 13874, 70024, 12447, 18148, 66143, 108961, 18140, 69270, 15361, 12267, 21853, 14087, 20375, 54427, 217578, 12981, 77011, 30877, 56708, 67177, 21973, 12534, 16193, 76843	459	891	17911	1.44525	1	0.222743	48.1034
Annotation Cluster 81	Enrichment Score: 1.7672132780619496
Category	Term	Count	%	PValue	Genes	List Total	Pop Hits	Pop Total	Fold Enrichment	Bonferroni	Benjamini	FDR
GOTERM_BP_FAT	GO:0097191~extrinsic apoptotic signaling pathway	17	3.0853	0.000356827	20254, 20612, 79201, 79202, 21926, 77125, 21938, 12981, 16819, 21825, 18049, 244237, 12047, 16176, 12046, 15368, 16453	459	234	17911	2.83492	0.858796	0.00536344	0.683457
GOTERM_BP_FAT	GO:2001233~regulation of apoptotic signaling pathway	20	3.62976	0.00455761	20254, 20613, 20612, 17869, 79201, 18793, 79202, 21926, 12235, 12981, 69191, 60530, 21825, 66143, 16176, 56532, 12505, 15368, 20315, 16453	459	382	17911	2.04303	1	0.0463456	8.40372
GOTERM_BP_FAT	GO:0008625~extrinsic apoptotic signaling pathway via death domain receptors	7	1.27042	0.0131188	21825, 18049, 244237, 79201, 15368, 79202, 21926	459	76	17911	3.59411	1	0.109264	22.4121
GOTERM_BP_FAT	GO:2001234~negative regulation of apoptotic signaling pathway	12	2.17786	0.0212476	12981, 20254, 60530, 20613, 16176, 79201, 18793, 12505, 15368, 79202, 20315, 21926	459	213	17911	2.19841	1	0.158207	33.8136
GOTERM_BP_FAT	GO:2001236~regulation of extrinsic apoptotic signaling pathway	10	1.81488	0.0228381	12981, 20254, 21825, 16176, 20612, 79201, 15368, 79202, 21926, 16453	459	161	17911	2.42371	1	0.166238	35.85
GOTERM_BP_FAT	GO:2001237~negative regulation of extrinsic apoptotic signaling pathway	7	1.27042	0.0381589	12981, 20254, 16176, 79201, 15368, 79202, 21926	459	97	17911	2.81601	1	0.245091	52.6508
GOTERM_BP_FAT	GO:1902041~regulation of extrinsic apoptotic signaling pathway via death domain receptors	4	0.725953	0.129761	21825, 79201, 15368, 79202	459	49	17911	3.18545	1	0.538814	93.0802
GOTERM_BP_FAT	GO:1902042~negative regulation of extrinsic apoptotic signaling pathway via death domain receptors	3	0.544465	0.142068	79201, 15368, 79202	459	26	17911	4.50251	1	0.567044	94.737
Annotation Cluster 82	Enrichment Score: 1.7536524288843176
Category	Term	Count	%	PValue	Genes	List Total	Pop Hits	Pop Total	Fold Enrichment	Bonferroni	Benjamini	FDR
GOTERM_BP_FAT	GO:0032729~positive regulation of interferon-gamma production	9	1.63339	0.000539418	12051, 12475, 16176, 18578, 16182, 12772, 12394, 21926, 77777	459	73	17911	4.81091	0.948155	0.00763779	1.03147
GOTERM_BP_FAT	GO:0032743~positive regulation of interleukin-2 production	4	0.725953	0.0514579	16176, 18578, 12772, 12394	459	33	17911	4.72991	1	0.302608	63.7658
GOTERM_BP_FAT	GO:0032663~regulation of interleukin-2 production	5	0.907441	0.0518224	22695, 16176, 18578, 12772, 12394	459	55	17911	3.54744	1	0.303808	64.0324
GOTERM_BP_FAT	GO:0032623~interleukin-2 production	5	0.907441	0.0672194	22695, 16176, 18578, 12772, 12394	459	60	17911	3.25182	1	0.364128	73.7408
Annotation Cluster 83	Enrichment Score: 1.7286317370401454
Category	Term	Count	%	PValue	Genes	List Total	Pop Hits	Pop Total	Fold Enrichment	Bonferroni	Benjamini	FDR
GOTERM_BP_FAT	GO:0051608~histamine transport	4	0.725953	0.00864903	12981, 20519, 11542, 17096	459	17	17911	9.1816	1	0.0788651	15.3735
GOTERM_BP_FAT	GO:0045117~azole transport	4	0.725953	0.0137021	12981, 20519, 11542, 17096	459	20	17911	7.80436	1	0.112514	23.2886
GOTERM_BP_FAT	GO:0001821~histamine secretion	3	0.544465	0.0549985	12981, 11542, 17096	459	15	17911	7.80436	1	0.316944	66.2783
Annotation Cluster 84	Enrichment Score: 1.5719426283520221
Category	Term	Count	%	PValue	Genes	List Total	Pop Hits	Pop Total	Fold Enrichment	Bonferroni	Benjamini	FDR
GOTERM_BP_FAT	GO:0048568~embryonic organ development	22	3.99274	0.0163918	14836, 20613, 17869, 58250, 56847, 21926, 12981, 15258, 13836, 11622, 17921, 98711, 16878, 68588, 12702, 15423, 108961, 16477, 12608, 12394, 16658, 320790	459	494	17911	1.73781	1	0.130179	27.2103
GOTERM_BP_FAT	GO:0009887~organ morphogenesis	39	7.07804	0.0167332	14836, 14172, 77411, 15117, 17869, 20190, 56847, 15258, 17921, 13836, 13874, 16878, 68588, 16875, 15423, 21816, 12505, 12608, 73121, 320790, 17906, 11647, 21853, 20613, 58250, 11846, 17897, 21926, 215798, 11622, 98711, 21825, 17069, 237500, 328365, 16658, 16193, 107585, 14200	459	1038	17911	1.46614	1	0.132155	27.6942
GOTERM_BP_FAT	GO:0048729~tissue morphogenesis	24	4.35572	0.0701403	21853, 15200, 20613, 77411, 17869, 20375, 56847, 17897, 21926, 98711, 13836, 11622, 16878, 68588, 17069, 12702, 11501, 12505, 237500, 20315, 12394, 17906, 320790, 16193	459	647	17911	1.44749	1	0.37454	75.2766
Annotation Cluster 85	Enrichment Score: 1.5546144820045604
Category	Term	Count	%	PValue	Genes	List Total	Pop Hits	Pop Total	Fold Enrichment	Bonferroni	Benjamini	FDR
GOTERM_BP_FAT	GO:0048608~reproductive structure development	26	4.71869	0.000872132	17869, 18793, 13874, 16878, 12702, 16875, 108961, 58223, 12505, 12608, 19225, 12394, 320790, 14087, 19116, 20613, 381677, 14283, 54427, 12981, 98711, 11622, 16846, 16477, 16848, 14620	459	490	17911	2.07054	0.991652	0.0115208	1.66265
GOTERM_BP_FAT	GO:0061458~reproductive system development	26	4.71869	0.00101226	17869, 18793, 13874, 16878, 12702, 16875, 108961, 58223, 12505, 12608, 19225, 12394, 320790, 14087, 19116, 20613, 381677, 14283, 54427, 12981, 98711, 11622, 16846, 16477, 16848, 14620	459	495	17911	2.04963	0.996132	0.0130466	1.92732
GOTERM_BP_FAT	GO:0007292~female gamete generation	11	1.99637	0.00116462	13874, 21930, 110958, 17869, 14283, 16846, 58223, 328365, 16190, 69716, 19225	459	122	17911	3.51836	0.998325	0.0148229	2.21436
GOTERM_BP_FAT	GO:0003006~developmental process involved in reproduction	36	6.53358	0.0026622	17869, 18793, 69716, 13874, 16878, 12702, 15423, 16875, 108961, 58223, 12505, 12608, 19225, 12394, 320790, 11647, 14087, 54608, 19116, 20613, 381677, 14283, 54427, 12981, 98711, 11622, 12310, 17129, 12363, 16176, 74041, 16846, 16477, 16848, 14620, 20315	459	829	17911	1.69455	1	0.0295777	4.99353
GOTERM_BP_FAT	GO:0044702~single organism reproductive process	54	9.80036	0.0134258	26909, 50790, 15116, 21930, 15117, 21679, 15423, 75909, 108961, 58223, 227210, 19116, 14283, 54427, 66197, 11622, 17129, 16176, 21973, 328365, 16477, 14620, 17869, 18793, 21959, 69716, 16878, 13874, 12702, 12447, 16875, 12505, 12608, 19225, 12394, 320790, 15361, 14087, 54608, 20613, 381677, 11846, 20296, 21857, 12981, 98711, 12310, 12363, 74041, 110958, 16846, 16190, 16848, 20315	459	1525	17911	1.38176	1	0.111354	22.8747
GOTERM_BP_FAT	GO:0000003~reproduction	57	10.3448	0.0218889	26909, 50790, 15116, 21930, 15117, 21679, 72515, 15423, 75909, 108961, 58223, 227210, 19116, 14283, 54427, 66197, 11622, 17129, 19011, 16176, 21973, 328365, 16477, 14620, 17869, 18793, 21959, 69716, 16878, 13874, 12447, 12702, 16875, 12505, 12608, 19225, 12394, 320790, 15361, 11647, 14087, 54608, 20613, 381677, 11846, 20296, 21857, 12981, 98711, 12310, 12363, 74041, 110958, 16846, 16190, 16848, 2…	459	1672	17911	1.33029	1	0.161755	34.642
GOTERM_BP_FAT	GO:0022414~reproductive process	56	10.1633	0.0305907	26909, 50790, 15116, 21930, 15117, 21679, 15423, 75909, 108961, 58223, 227210, 19116, 14283, 54427, 66197, 11622, 17129, 19011, 16176, 21973, 328365, 16477, 14620, 17869, 18793, 21959, 69716, 16878, 13874, 12702, 12447, 16875, 12505, 12608, 19225, 12394, 320790, 15361, 11647, 14087, 54608, 20613, 381677, 11846, 20296, 21857, 12981, 98711, 12310, 12363, 74041, 110958, 16846, 16190, 16848, 20315	459	1670	17911	1.30851	1	0.208701	44.9546
GOTERM_BP_FAT	GO:0048609~multicellular organismal reproductive process	33	5.98911	0.167102	50790, 15116, 21930, 15117, 17869, 69716, 21959, 13874, 16878, 15423, 58223, 12608, 19225, 12394, 227210, 15361, 54608, 381677, 14283, 11846, 20296, 54427, 11622, 12310, 17129, 74041, 110958, 16846, 328365, 16477, 16848, 16190, 20315	459	1042	17911	1.23581	1	0.622313	97.0209
GOTERM_BP_FAT	GO:0032504~multicellular organism reproduction	33	5.98911	0.173764	50790, 15116, 21930, 15117, 17869, 69716, 21959, 13874, 16878, 15423, 58223, 12608, 19225, 12394, 227210, 15361, 54608, 381677, 14283, 11846, 20296, 54427, 11622, 12310, 17129, 74041, 110958, 16846, 328365, 16477, 16848, 16190, 20315	459	1051	17911	1.22523	1	0.634569	97.4469
GOTERM_BP_FAT	GO:0044703~multi-organism reproductive process	31	5.62613	0.531149	50790, 21930, 17869, 69716, 21959, 13874, 16878, 21679, 75909, 15423, 58223, 19225, 227210, 15361, 54608, 381677, 14283, 11846, 20296, 21857, 54427, 12310, 17129, 19011, 74041, 110958, 16846, 16477, 328365, 16190, 20315	459	1175	17911	1.02951	1	0.952769	100
GOTERM_BP_FAT	GO:0007276~gamete generation	21	3.81125	0.683951	15361, 54608, 21930, 17869, 14283, 69716, 21959, 54427, 13874, 12310, 17129, 74041, 110958, 15423, 58223, 16846, 328365, 16190, 19225, 20315, 227210	459	851	17911	0.962935	1	0.986954	100
GOTERM_BP_FAT	GO:0019953~sexual reproduction	22	3.99274	0.851905	15361, 54608, 21930, 381677, 17869, 14283, 69716, 21959, 54427, 13874, 12310, 17129, 74041, 110958, 15423, 58223, 16846, 328365, 16190, 19225, 20315, 227210	459	999	17911	0.859339	1	0.998824	100
Annotation Cluster 86	Enrichment Score: 1.5441382900422196
Category	Term	Count	%	PValue	Genes	List Total	Pop Hits	Pop Total	Fold Enrichment	Bonferroni	Benjamini	FDR
GOTERM_BP_FAT	GO:0001818~negative regulation of cytokine production	18	3.26679	3.55064e-05	22695, 11815, 434215, 21926, 14130, 77125, 12051, 16178, 54483, 13836, 12523, 21825, 96875, 16331, 15368, 17082, 16453, 16193	459	213	17911	3.29762	0.176965	0.000713138	0.0682072
GOTERM_BP_FAT	GO:1903531~negative regulation of secretion by cell	13	2.35935	0.00880311	16178, 15566, 12523, 16878, 16176, 434215, 16846, 12772, 15368, 21926, 16156, 77125, 16193	459	213	17911	2.38161	1	0.0796912	15.6259
GOTERM_BP_FAT	GO:0051048~negative regulation of secretion	13	2.35935	0.0203137	16178, 15566, 12523, 16878, 16176, 434215, 16846, 12772, 15368, 21926, 16156, 77125, 16193	459	239	17911	2.12252	1	0.153186	32.5894
GOTERM_BP_FAT	GO:0051051~negative regulation of transport	22	3.99274	0.0224882	15566, 64095, 11813, 11815, 434215, 17869, 12772, 21926, 77125, 14130, 16178, 12523, 16878, 21825, 16176, 16846, 56722, 12721, 15368, 19225, 16156, 16193	459	510	17911	1.68329	1	0.164316	35.4072
GOTERM_BP_FAT	GO:0050710~negative regulation of cytokine secretion	5	0.907441	0.0362103	16178, 12523, 434215, 21926, 16193	459	49	17911	3.98181	1	0.23505	50.773
GOTERM_BP_FAT	GO:0071605~monocyte chemotactic protein-1 production	3	0.544465	0.0549985	12523, 11815, 16176	459	15	17911	7.80436	1	0.316944	66.2783
GOTERM_BP_FAT	GO:0071637~regulation of monocyte chemotactic protein-1 production	3	0.544465	0.0618185	12523, 11815, 16176	459	16	17911	7.31658	1	0.34307	70.6598
GOTERM_BP_FAT	GO:0051023~regulation of immunoglobulin secretion	3	0.544465	0.0762481	21926, 77125, 16193	459	18	17911	6.50363	1	0.394185	78.2174
GOTERM_BP_FAT	GO:0050709~negative regulation of protein secretion	7	1.27042	0.136074	16178, 12523, 16176, 434215, 21926, 77125, 16193	459	136	17911	2.00847	1	0.553497	93.9836
GOTERM_BP_FAT	GO:0051224~negative regulation of protein transport	9	1.63339	0.219874	16178, 12523, 11815, 16176, 434215, 56722, 21926, 77125, 16193	459	226	17911	1.55396	1	0.714001	99.1531
GOTERM_BP_FAT	GO:1904950~negative regulation of establishment of protein localization	9	1.63339	0.257819	16178, 12523, 11815, 16176, 434215, 56722, 21926, 77125, 16193	459	237	17911	1.48184	1	0.765392	99.6751
Annotation Cluster 87	Enrichment Score: 1.5432168958290273
Category	Term	Count	%	PValue	Genes	List Total	Pop Hits	Pop Total	Fold Enrichment	Bonferroni	Benjamini	FDR
GOTERM_MF_FAT	GO:0008528~G-protein coupled peptide receptor activity	9	1.63339	0.0215633	64095, 14289, 12061, 80910, 58861, 12774, 12772, 12776, 16995	441	131	16866	2.62751	1	0.384482	28.9275
GOTERM_MF_FAT	GO:0001653~peptide receptor activity	9	1.63339	0.0252741	64095, 14289, 12061, 80910, 58861, 12774, 12772, 12776, 16995	441	135	16866	2.54966	1	0.419566	33.0344
GOTERM_MF_FAT	GO:0004950~chemokine receptor activity	4	0.725953	0.0264999	64095, 12774, 12772, 12776	441	25	16866	6.11918	1	0.413915	34.3415
GOTERM_MF_FAT	GO:0001637~G-protein coupled chemoattractant receptor activity	4	0.725953	0.0264999	64095, 12774, 12772, 12776	441	25	16866	6.11918	1	0.413915	34.3415
GOTERM_MF_FAT	GO:0016493~C-C chemokine receptor activity	3	0.544465	0.0502384	12774, 12772, 12776	441	14	16866	8.19534	1	0.558177	55.3987
Annotation Cluster 88	Enrichment Score: 1.5313132046447733
Category	Term	Count	%	PValue	Genes	List Total	Pop Hits	Pop Total	Fold Enrichment	Bonferroni	Benjamini	FDR
GOTERM_BP_FAT	GO:0002704~negative regulation of leukocyte mediated immunity	7	1.27042	0.0016584	12523, 15170, 12772, 15368, 80782, 14130, 16453	459	50	17911	5.46305	0.999889	0.0198097	3.13911
GOTERM_BP_FAT	GO:0002887~negative regulation of myeloid leukocyte mediated immunity	3	0.544465	0.0208524	12523, 12772, 15368	459	9	17911	13.0073	1	0.156317	33.2982
GOTERM_BP_FAT	GO:0043301~negative regulation of leukocyte degranulation	3	0.544465	0.0308026	12523, 12772, 15368	459	11	17911	10.6423	1	0.209493	45.1853
GOTERM_BP_FAT	GO:1903306~negative regulation of regulated secretory pathway	3	0.544465	0.116132	12523, 12772, 15368	459	23	17911	5.0898	1	0.505327	90.6723
GOTERM_BP_FAT	GO:0045920~negative regulation of exocytosis	3	0.544465	0.178257	12523, 12772, 15368	459	30	17911	3.90218	1	0.642815	97.7009
Annotation Cluster 89	Enrichment Score: 1.5201443871263918
Category	Term	Count	%	PValue	Genes	List Total	Pop Hits	Pop Total	Fold Enrichment	Bonferroni	Benjamini	FDR
GOTERM_BP_FAT	GO:0060416~response to growth hormone	5	0.907441	0.010668	15170, 12702, 17869, 94092, 17096	459	34	17911	5.7385	1	0.092659	18.6247
GOTERM_BP_FAT	GO:0071378~cellular response to growth hormone stimulus	4	0.725953	0.0201199	15170, 12702, 17869, 17096	459	23	17911	6.7864	1	0.152449	32.3327
GOTERM_BP_FAT	GO:0060397~JAK-STAT cascade involved in growth hormone signaling pathway	3	0.544465	0.042243	15170, 12702, 17096	459	13	17911	9.00503	1	0.263514	56.3684
GOTERM_BP_FAT	GO:0060396~growth hormone receptor signaling pathway	3	0.544465	0.0916134	15170, 12702, 17096	459	20	17911	5.85327	1	0.441416	84.2192
Annotation Cluster 90	Enrichment Score: 1.5173980992074514
Category	Term	Count	%	PValue	Genes	List Total	Pop Hits	Pop Total	Fold Enrichment	Bonferroni	Benjamini	FDR
GOTERM_BP_FAT	GO:0035710~CD4-positive, alpha-beta T cell activation	9	1.63339	0.000647634	12051, 53314, 16182, 12505, 12772, 12608, 16190, 16193, 16453	459	75	17911	4.68261	0.971374	0.00893316	1.23718
GOTERM_BP_FAT	GO:0050868~negative regulation of T cell activation	8	1.45191	0.0121978	15170, 434215, 12505, 243910, 12608, 16190, 237256, 16453	459	97	17911	3.21829	1	0.103203	21.0089
GOTERM_BP_FAT	GO:2000514~regulation of CD4-positive, alpha-beta T cell activation	5	0.907441	0.0295856	12505, 12772, 16190, 16193, 16453	459	46	17911	4.2415	1	0.203746	43.8474
GOTERM_BP_FAT	GO:0045581~negative regulation of T cell differentiation	4	0.725953	0.0476529	12505, 243910, 16190, 16453	459	32	17911	4.87772	1	0.285694	60.8683
GOTERM_BP_FAT	GO:2000515~negative regulation of CD4-positive, alpha-beta T cell activation	3	0.544465	0.0689077	12505, 16190, 16453	459	17	17911	6.8862	1	0.369856	74.6392
GOTERM_BP_FAT	GO:0046634~regulation of alpha-beta T cell activation	6	1.08893	0.0721696	12505, 12772, 16190, 20963, 16193, 16453	459	87	17911	2.69116	1	0.380856	76.2931
GOTERM_BP_FAT	GO:0045620~negative regulation of lymphocyte differentiation	4	0.725953	0.0868022	12505, 243910, 16190, 16453	459	41	17911	3.807	1	0.427136	82.5332
GOTERM_BP_FAT	GO:0046636~negative regulation of alpha-beta T cell activation	3	0.544465	0.150966	12505, 16190, 16453	459	27	17911	4.33575	1	0.585956	95.6926
Annotation Cluster 91	Enrichment Score: 1.499484359374768
Category	Term	Count	%	PValue	Genes	List Total	Pop Hits	Pop Total	Fold Enrichment	Bonferroni	Benjamini	FDR
GOTERM_BP_FAT	GO:0060707~trophoblast giant cell differentiation	4	0.725953	0.0101846	16878, 12702, 20613, 108961	459	18	17911	8.67151	1	0.0893365	17.8573
GOTERM_BP_FAT	GO:0060706~cell differentiation involved in embryonic placenta development	4	0.725953	0.0476529	16878, 12702, 20613, 108961	459	32	17911	4.87772	1	0.285694	60.8683
GOTERM_BP_FAT	GO:0001892~embryonic placenta development	7	1.27042	0.0653902	12981, 16878, 12702, 20613, 108961, 16477, 12608	459	111	17911	2.46083	1	0.356982	72.7334
Annotation Cluster 92	Enrichment Score: 1.4857748219619928
Category	Term	Count	%	PValue	Genes	List Total	Pop Hits	Pop Total	Fold Enrichment	Bonferroni	Benjamini	FDR
GOTERM_BP_FAT	GO:0030212~hyaluronan metabolic process	5	0.907441	0.00603827	18712, 16176, 15116, 15117, 12505	459	29	17911	6.72789	1	0.0583041	10.9866
GOTERM_BP_FAT	GO:0070487~monocyte aggregation	3	0.544465	0.00619881	16176, 15117, 12505	459	5	17911	23.4131	1	0.0596026	11.2625
GOTERM_BP_FAT	GO:1903510~mucopolysaccharide metabolic process	6	1.08893	0.0282923	18712, 16176, 15116, 15117, 58250, 12505	459	67	17911	3.49449	1	0.196633	42.3917
GOTERM_BP_FAT	GO:0030213~hyaluronan biosynthetic process	3	0.544465	0.042243	16176, 15116, 15117	459	13	17911	9.00503	1	0.263514	56.3684
GOTERM_BP_FAT	GO:0030203~glycosaminoglycan metabolic process	7	1.27042	0.0506547	22235, 18712, 16176, 15116, 15117, 58250, 12505	459	104	17911	2.62647	1	0.299189	63.1716
GOTERM_BP_FAT	GO:0006024~glycosaminoglycan biosynthetic process	5	0.907441	0.0739711	22235, 16176, 15116, 15117, 58250	459	62	17911	3.14692	1	0.386763	77.1621
GOTERM_BP_FAT	GO:0006022~aminoglycan metabolic process	7	1.27042	0.0876499	22235, 18712, 16176, 15116, 15117, 58250, 12505	459	120	17911	2.27627	1	0.429675	82.8422
GOTERM_BP_FAT	GO:0006023~aminoglycan biosynthetic process	5	0.907441	0.0884557	22235, 16176, 15116, 15117, 58250	459	66	17911	2.9562	1	0.431677	83.131
Annotation Cluster 93	Enrichment Score: 1.477943651095161
Category	Term	Count	%	PValue	Genes	List Total	Pop Hits	Pop Total	Fold Enrichment	Bonferroni	Benjamini	FDR
GOTERM_BP_FAT	GO:0034351~negative regulation of glial cell apoptotic process	3	0.544465	0.0208524	20293, 20296, 18755	459	9	17911	13.0073	1	0.156317	33.2982
GOTERM_BP_FAT	GO:0034350~regulation of glial cell apoptotic process	3	0.544465	0.0256297	20293, 20296, 18755	459	10	17911	11.7065	1	0.181744	39.2816
GOTERM_BP_FAT	GO:0034349~glial cell apoptotic process	3	0.544465	0.0689077	20293, 20296, 18755	459	17	17911	6.8862	1	0.369856	74.6392
Annotation Cluster 94	Enrichment Score: 1.4691148851189406
Category	Term	Count	%	PValue	Genes	List Total	Pop Hits	Pop Total	Fold Enrichment	Bonferroni	Benjamini	FDR
GOTERM_BP_FAT	GO:0051216~cartilage development	11	1.99637	0.0302044	21825, 17129, 20613, 14172, 15423, 58250, 16846, 12505, 73121, 12394, 21857	459	197	17911	2.17888	1	0.206574	44.5315
GOTERM_BP_FAT	GO:0001501~skeletal system development	21	3.81125	0.0323074	15170, 11647, 14836, 14172, 20613, 15117, 17869, 58250, 20190, 21857, 98711, 13836, 21825, 17129, 15423, 16846, 12505, 73121, 12394, 320790, 238377	459	499	17911	1.6422	1	0.216317	46.7978
GOTERM_BP_FAT	GO:0061448~connective tissue development	13	2.35935	0.0401128	12267, 14172, 20613, 58250, 21857, 17129, 21825, 319197, 15423, 16846, 12505, 73121, 12394	459	265	17911	1.91428	1	0.253805	54.4653
Annotation Cluster 95	Enrichment Score: 1.407388399270694
Category	Term	Count	%	PValue	Genes	List Total	Pop Hits	Pop Total	Fold Enrichment	Bonferroni	Benjamini	FDR
GOTERM_BP_FAT	GO:0033628~regulation of cell adhesion mediated by integrin	6	1.08893	0.00237402	15170, 13836, 55985, 107321, 20963, 17096	459	37	17911	6.32786	0.999998	0.0269054	4.46462
GOTERM_BP_FAT	GO:0033630~positive regulation of cell adhesion mediated by integrin	3	0.544465	0.0838222	15170, 55985, 20963	459	19	17911	6.16133	1	0.418397	81.4048
GOTERM_BP_FAT	GO:0033627~cell adhesion mediated by integrin	3	0.544465	0.301294	15170, 55985, 20963	459	43	17911	2.72245	1	0.812435	99.8982
Annotation Cluster 96	Enrichment Score: 1.402554864971876
Category	Term	Count	%	PValue	Genes	List Total	Pop Hits	Pop Total	Fold Enrichment	Bonferroni	Benjamini	FDR
GOTERM_BP_FAT	GO:0050672~negative regulation of lymphocyte proliferation	8	1.45191	0.0030331	15170, 16331, 434215, 12505, 12608, 237256, 14130, 17096	459	75	17911	4.16232	1	0.0326462	5.67018
GOTERM_BP_FAT	GO:0032945~negative regulation of mononuclear cell proliferation	8	1.45191	0.0030331	15170, 16331, 434215, 12505, 12608, 237256, 14130, 17096	459	75	17911	4.16232	1	0.0326462	5.67018
GOTERM_BP_FAT	GO:0050864~regulation of B cell activation	10	1.81488	0.0128586	11622, 15170, 56708, 16331, 67742, 74039, 14130, 20963, 16193, 17096	459	146	17911	2.67273	1	0.107529	22.0182
GOTERM_BP_FAT	GO:0050869~negative regulation of B cell activation	4	0.725953	0.0476529	16331, 67742, 14130, 17096	459	32	17911	4.87772	1	0.285694	60.8683
GOTERM_BP_FAT	GO:0030889~negative regulation of B cell proliferation	3	0.544465	0.0762481	16331, 14130, 17096	459	18	17911	6.50363	1	0.394185	78.2174
GOTERM_BP_FAT	GO:0030888~regulation of B cell proliferation	5	0.907441	0.0810523	11622, 56708, 16331, 14130, 17096	459	64	17911	3.04858	1	0.409183	80.2942
GOTERM_MF_FAT	GO:0051219~phosphoprotein binding	4	0.725953	0.325703	15170, 67742, 12505, 17096	441	77	16866	1.98675	1	0.937366	99.7915
GOTERM_BP_FAT	GO:0042100~B cell proliferation	4	0.725953	0.5305	56708, 16331, 14130, 17096	459	109	17911	1.43199	1	0.952611	100
Annotation Cluster 97	Enrichment Score: 1.396454801457441
Category	Term	Count	%	PValue	Genes	List Total	Pop Hits	Pop Total	Fold Enrichment	Bonferroni	Benjamini	FDR
GOTERM_BP_FAT	GO:0097192~extrinsic apoptotic signaling pathway in absence of ligand	8	1.45191	0.00466475	16819, 12981, 18049, 12047, 16176, 12046, 21926, 16453	459	81	17911	3.854	1	0.0470633	8.59296
GOTERM_BP_FAT	GO:0038034~signal transduction in absence of ligand	8	1.45191	0.00466475	16819, 12981, 18049, 12047, 16176, 12046, 21926, 16453	459	81	17911	3.854	1	0.0470633	8.59296
GOTERM_BP_FAT	GO:2001237~negative regulation of extrinsic apoptotic signaling pathway	7	1.27042	0.0381589	12981, 20254, 16176, 79201, 15368, 79202, 21926	459	97	17911	2.81601	1	0.245091	52.6508
GOTERM_BP_FAT	GO:2001239~regulation of extrinsic apoptotic signaling pathway in absence of ligand	4	0.725953	0.118401	12981, 16176, 21926, 16453	459	47	17911	3.321	1	0.510708	91.1217
GOTERM_BP_FAT	GO:1901099~negative regulation of signal transduction in absence of ligand	3	0.544465	0.206221	12981, 16176, 21926	459	33	17911	3.54744	1	0.692223	98.818
GOTERM_BP_FAT	GO:2001240~negative regulation of extrinsic apoptotic signaling pathway in absence of ligand	3	0.544465	0.206221	12981, 16176, 21926	459	33	17911	3.54744	1	0.692223	98.818
Annotation Cluster 98	Enrichment Score: 1.3842708266050747
Category	Term	Count	%	PValue	Genes	List Total	Pop Hits	Pop Total	Fold Enrichment	Bonferroni	Benjamini	FDR
GOTERM_BP_FAT	GO:0032653~regulation of interleukin-10 production	5	0.907441	0.0295856	12051, 12523, 14127, 14130, 16453	459	46	17911	4.2415	1	0.203746	43.8474
GOTERM_BP_FAT	GO:2000107~negative regulation of leukocyte apoptotic process	6	1.08893	0.0333499	14127, 12774, 12505, 20315, 14130, 16453	459	70	17911	3.34472	1	0.222034	47.8885
GOTERM_BP_FAT	GO:0032613~interleukin-10 production	5	0.907441	0.0385933	12051, 12523, 14127, 14130, 16453	459	50	17911	3.90218	1	0.246989	53.06
GOTERM_BP_FAT	GO:0032693~negative regulation of interleukin-10 production	3	0.544465	0.0762481	12523, 14130, 16453	459	18	17911	6.50363	1	0.394185	78.2174
Annotation Cluster 99	Enrichment Score: 1.3812637078140768
Category	Term	Count	%	PValue	Genes	List Total	Pop Hits	Pop Total	Fold Enrichment	Bonferroni	Benjamini	FDR
GOTERM_BP_FAT	GO:0031325~positive regulation of cellular metabolic process	109	19.7822	2.71727e-06	56193, 14172, 94092, 16906, 19288, 69219, 77125, 20306, 20305, 12523, 20303, 20308, 20307, 108961, 56532, 320100, 320207, 15200, 20375, 14283, 14825, 21825, 21973, 16477, 211770, 17869, 18793, 108912, 20361, 11859, 16878, 56361, 12505, 12608, 19225, 320790, 384009, 18712, 11541, 21897, 12772, 75234, 12981, 17874, 54483, 30877, 14744, 30878, 16156, 16658, 16453, 217995, 14131, 13496, 21938, 15258,…	459	2769	17911	1.53607	0.0147937	7.76233e-05	0.00522139
GOTERM_BP_FAT	GO:0009893~positive regulation of metabolic process	114	20.6897	8.20083e-06	56193, 14172, 94092, 16906, 19288, 69219, 77125, 20306, 20305, 12523, 20303, 20308, 20307, 108961, 56532, 320100, 320207, 15200, 20375, 14283, 14825, 21825, 21973, 16477, 211770, 434215, 17869, 18793, 108912, 20361, 11859, 16878, 56361, 12505, 12608, 19225, 320790, 384009, 18712, 11541, 21897, 12774, 12772, 75234, 12981, 30877, 54483, 17874, 30878, 14744, 16156, 16658, 16453, 217995, 15117, 14131…	459	3004	17911	1.48085	0.0439851	0.0002026	0.0157576
GOTERM_BP_FAT	GO:0009891~positive regulation of biosynthetic process	69	12.5227	0.000278155	217995, 15117, 14131, 13496, 94092, 19288, 69219, 77125, 12051, 72512, 15258, 21679, 108961, 110794, 319229, 212980, 12267, 20375, 14283, 12069, 231507, 66197, 21926, 215798, 11622, 21825, 17129, 16176, 21973, 16477, 328365, 20963, 11813, 53314, 17869, 11859, 16878, 13874, 18148, 56361, 12608, 19225, 54123, 12394, 320790, 15361, 27056, 20613, 18712, 11541, 21897, 16414, 13654, 12772, 20296, 77777…	459	1744	17911	1.54387	0.782573	0.00433783	0.533151
GOTERM_BP_FAT	GO:0031328~positive regulation of cellular biosynthetic process	67	12.1597	0.000450779	217995, 14131, 13496, 94092, 19288, 69219, 77125, 12051, 72512, 15258, 21679, 108961, 110794, 319229, 212980, 12267, 20375, 14283, 12069, 231507, 66197, 21926, 215798, 11622, 21825, 17129, 16176, 21973, 328365, 16477, 20963, 11813, 53314, 17869, 11859, 16878, 13874, 18148, 56361, 12608, 19225, 54123, 12394, 320790, 15361, 27056, 20613, 18712, 11541, 21897, 16414, 13654, 12772, 77777, 12981, 30877…	459	1709	17911	1.52982	0.915675	0.0065907	0.862671
GOTERM_BP_FAT	GO:0010604~positive regulation of macromolecule metabolic process	99	17.9673	0.000540197	14172, 94092, 16906, 77125, 20306, 12523, 20305, 20303, 20308, 20307, 108961, 56532, 320100, 15200, 320207, 14283, 20375, 21825, 21973, 16477, 211770, 434215, 17869, 18793, 108912, 11859, 20361, 16878, 12505, 56361, 12608, 320790, 384009, 18712, 21897, 12774, 12772, 75234, 12981, 54483, 17874, 30877, 16156, 16658, 16453, 217995, 15117, 14131, 13496, 21938, 16819, 12051, 72512, 15258, 21679, 63751…	459	2794	17911	1.38266	0.948377	0.0076291	1.03295
GOTERM_MF_FAT	GO:0000982~transcription factor activity, RNA polymerase II core promoter proximal region sequence-specific binding	22	3.99274	0.00148351	15361, 15951, 15950, 20893, 53314, 20613, 17869, 14283, 20375, 381319, 226695, 13654, 226691, 11859, 21679, 108961, 110794, 16477, 12608, 54123, 236312, 16658	441	391	16866	2.15189	0.750454	0.0704535	2.29871
GOTERM_BP_FAT	GO:0051173~positive regulation of nitrogen compound metabolic process	63	11.4338	0.00466181	217995, 15117, 13496, 94092, 19288, 69219, 77125, 12051, 72512, 15258, 21679, 108961, 110794, 319229, 12267, 20375, 14283, 12069, 231507, 66197, 21926, 215798, 11622, 21825, 17129, 56708, 16176, 21973, 328365, 16477, 22695, 53314, 17869, 11859, 16878, 13874, 18148, 56361, 12608, 19225, 54123, 12394, 320790, 15361, 21853, 27056, 20613, 18712, 11541, 16414, 13654, 77777, 12981, 20849, 30877, 12310,…	459	1742	17911	1.41124	1	0.0471208	8.58778
GOTERM_MF_FAT	GO:0008134~transcription factor binding	26	4.71869	0.0055836	14836, 17869, 12051, 15258, 72512, 18148, 12608, 12394, 15361, 15951, 15950, 20893, 18712, 20375, 243910, 226695, 13654, 12069, 226691, 11622, 55989, 16477, 211770, 236312, 16658, 14200	441	553	16866	1.79813	0.994675	0.18238	8.39721
GOTERM_MF_FAT	GO:0001078~transcriptional repressor activity, RNA polymerase II core promoter proximal region sequence-specific binding	10	1.81488	0.00672714	15951, 15950, 20893, 20613, 108961, 20375, 381319, 226695, 236312, 226691	441	129	16866	2.96472	0.998184	0.195573	10.0335
GOTERM_MF_FAT	GO:0001047~core promoter binding	12	2.17786	0.00742887	15951, 17129, 15950, 108961, 17869, 20375, 226695, 12608, 12394, 54123, 236312, 226691	441	179	16866	2.5639	0.999062	0.201405	11.0239
GOTERM_BP_FAT	GO:0010557~positive regulation of macromolecule biosynthetic process	57	10.3448	0.00751705	217995, 15117, 14131, 13496, 94092, 77125, 12051, 72512, 15258, 21679, 108961, 110794, 12267, 20375, 14283, 12069, 231507, 66197, 21926, 11622, 21825, 17129, 16176, 21973, 328365, 16477, 20963, 53314, 17869, 11859, 16878, 13874, 18148, 56361, 12608, 54123, 12394, 320790, 15361, 27056, 20613, 18712, 21897, 13654, 12772, 20296, 12981, 17874, 20849, 30877, 14125, 16156, 16658, 216161, 12534, 16453, …	459	1577	17911	1.41043	1	0.0705121	13.4972
GOTERM_MF_FAT	GO:0000987~core promoter proximal region sequence-specific DNA binding	19	3.44828	0.0108878	15951, 15950, 53314, 17869, 14283, 381319, 20375, 226695, 13654, 226691, 21679, 108961, 110794, 16477, 12608, 18140, 236312, 16658, 320790	441	379	16866	1.91729	0.999964	0.266685	15.7588
GOTERM_MF_FAT	GO:0001159~core promoter proximal region DNA binding	19	3.44828	0.0113164	15951, 15950, 53314, 17869, 14283, 381319, 20375, 226695, 13654, 226691, 21679, 108961, 110794, 16477, 12608, 18140, 236312, 16658, 320790	441	381	16866	1.90723	0.999976	0.268732	16.3287
GOTERM_MF_FAT	GO:0000978~RNA polymerase II core promoter proximal region sequence-specific DNA binding	18	3.26679	0.0130111	15951, 15950, 53314, 17869, 14283, 381319, 20375, 226695, 13654, 226691, 21679, 108961, 110794, 16477, 12608, 236312, 16658, 320790	441	359	16866	1.91757	0.999995	0.295215	18.5473
GOTERM_MF_FAT	GO:1990837~sequence-specific double-stranded DNA binding	29	5.26316	0.0179308	53314, 17869, 381319, 13496, 11859, 17218, 70024, 21679, 108961, 110794, 12608, 18140, 54123, 12394, 320790, 15361, 15951, 15950, 20613, 14283, 20375, 226695, 13654, 226691, 20849, 17129, 16477, 236312, 16658	441	704	16866	1.57543	1	0.351946	24.6799
GOTERM_BP_FAT	GO:0035458~cellular response to interferon-beta	5	0.907441	0.0202679	72512, 15951, 15950, 226695, 236312	459	41	17911	4.75875	1	0.153073	32.5288
GOTERM_MF_FAT	GO:0000981~RNA polymerase II transcription factor activity, sequence-specific DNA binding	28	5.08167	0.0208252	53314, 17869, 381319, 13496, 11859, 21679, 108961, 110794, 12608, 54123, 12394, 14239, 15361, 15951, 15950, 20893, 20613, 14283, 20375, 226695, 13654, 226691, 20849, 11622, 17129, 16477, 236312, 16658	441	683	16866	1.56787	1	0.381174	28.083
GOTERM_BP_FAT	GO:0045935~positive regulation of nucleobase-containing compound metabolic process	56	10.1633	0.0223475	217995, 13496, 94092, 77125, 12051, 72512, 15258, 21679, 108961, 110794, 319229, 12267, 20375, 14283, 12069, 231507, 66197, 21926, 215798, 11622, 17129, 56708, 16176, 21973, 328365, 16477, 22695, 53314, 17869, 11859, 16878, 13874, 18148, 56361, 12608, 54123, 12394, 320790, 15361, 21853, 27056, 20613, 18712, 11541, 13654, 12981, 20849, 30877, 12310, 14744, 16156, 16658, 216161, 12534, 16453, 16193	459	1637	17911	1.33489	1	0.163797	35.2284
GOTERM_MF_FAT	GO:0000977~RNA polymerase II regulatory region sequence-specific DNA binding	25	4.53721	0.0236406	53314, 17869, 381319, 13496, 11859, 21679, 108961, 110794, 12608, 12394, 54123, 320790, 15951, 15950, 20613, 20375, 14283, 13654, 226695, 226691, 20849, 17129, 16477, 236312, 16658	441	595	16866	1.60693	1	0.40561	31.2547
GOTERM_MF_FAT	GO:0001012~RNA polymerase II regulatory region DNA binding	25	4.53721	0.0264022	53314, 17869, 381319, 13496, 11859, 21679, 108961, 110794, 12608, 12394, 54123, 320790, 15951, 15950, 20613, 20375, 14283, 13654, 226695, 226691, 20849, 17129, 16477, 236312, 16658	441	601	16866	1.59089	1	0.4195	34.2382
GOTERM_BP_FAT	GO:0045944~positive regulation of transcription from RNA polymerase II promoter	38	6.89655	0.0297112	53314, 17869, 13496, 11859, 77125, 12051, 72512, 15258, 16878, 21679, 108961, 110794, 56361, 12608, 54123, 12394, 320790, 15361, 27056, 20375, 14283, 13654, 12069, 231507, 21926, 20849, 30877, 11622, 17129, 16176, 21973, 328365, 16477, 16156, 216161, 16658, 16193, 16453	459	1049	17911	1.41356	1	0.204025	43.9869
GOTERM_BP_FAT	GO:0035456~response to interferon-beta	5	0.907441	0.0362103	72512, 15951, 15950, 226695, 236312	459	49	17911	3.98181	1	0.23505	50.773
GOTERM_MF_FAT	GO:0003690~double-stranded DNA binding	30	5.44465	0.0391267	19362, 53314, 17869, 381319, 13496, 11859, 17218, 70024, 21679, 108961, 110794, 12608, 18140, 54123, 12394, 320790, 15361, 15951, 15950, 20613, 20375, 14283, 226695, 13654, 226691, 20849, 17129, 16477, 236312, 16658	441	787	16866	1.45787	1	0.492631	46.4849
GOTERM_MF_FAT	GO:0000976~transcription regulatory region sequence-specific DNA binding	26	4.71869	0.0495547	53314, 17869, 381319, 13496, 11859, 21679, 108961, 110794, 12608, 18140, 12394, 54123, 320790, 15951, 15950, 20613, 14283, 20375, 226695, 13654, 226691, 20849, 17129, 16477, 236312, 16658	441	674	16866	1.47532	1	0.559273	54.8931
GOTERM_BP_FAT	GO:0006351~transcription, DNA-templated	94	17.0599	0.0613576	217995, 66929, 56200, 13496, 94092, 77125, 15258, 72512, 12051, 12523, 21679, 108961, 15423, 56532, 110794, 240672, 14239, 21426, 15951, 20893, 20375, 14283, 12069, 107321, 231507, 54427, 21926, 66197, 217578, 11622, 17129, 16176, 21973, 16477, 328365, 67486, 211770, 78929, 20963, 14200, 12398, 22695, 53314, 14836, 16975, 381319, 17869, 15162, 11859, 11799, 16878, 13874, 12447, 18148, 66953, 1687…	459	3129	17911	1.17227	1	0.341934	70.3815
GOTERM_MF_FAT	GO:0001227~transcriptional repressor activity, RNA polymerase II transcription regulatory region sequence-specific binding	10	1.81488	0.0617923	15951, 15950, 20893, 20613, 108961, 20375, 381319, 226695, 236312, 226691	441	190	16866	2.01289	1	0.629894	63.1801
GOTERM_MF_FAT	GO:0000975~regulatory region DNA binding	30	5.44465	0.0715274	53314, 17869, 381319, 13496, 11859, 21679, 108961, 110794, 12608, 18140, 54123, 12394, 320790, 15951, 15950, 20893, 27056, 20613, 20375, 14283, 226695, 13654, 21926, 226691, 20849, 11622, 17129, 16477, 236312, 16658	441	835	16866	1.37407	1	0.645015	68.7303
GOTERM_BP_FAT	GO:0045893~positive regulation of transcription, DNA-templated	44	7.98548	0.0717886	53314, 217995, 17869, 13496, 94092, 11859, 77125, 12051, 72512, 15258, 16878, 21679, 18148, 108961, 110794, 56361, 12608, 54123, 12394, 320790, 15361, 27056, 20613, 18712, 20375, 14283, 13654, 12069, 231507, 66197, 21926, 11622, 20849, 30877, 17129, 16176, 21973, 328365, 16477, 16156, 216161, 16658, 16193, 16453	459	1339	17911	1.28227	1	0.379573	76.1053
GOTERM_BP_FAT	GO:1903508~positive regulation of nucleic acid-templated transcription	44	7.98548	0.0717886	53314, 217995, 17869, 13496, 94092, 11859, 77125, 12051, 72512, 15258, 16878, 21679, 18148, 108961, 110794, 56361, 12608, 54123, 12394, 320790, 15361, 27056, 20613, 18712, 20375, 14283, 13654, 12069, 231507, 66197, 21926, 11622, 20849, 30877, 17129, 16176, 21973, 328365, 16477, 16156, 216161, 16658, 16193, 16453	459	1339	17911	1.28227	1	0.379573	76.1053
GOTERM_BP_FAT	GO:1902680~positive regulation of RNA biosynthetic process	44	7.98548	0.0739339	53314, 217995, 17869, 13496, 94092, 11859, 77125, 12051, 72512, 15258, 16878, 21679, 18148, 108961, 110794, 56361, 12608, 54123, 12394, 320790, 15361, 27056, 20613, 18712, 20375, 14283, 13654, 12069, 231507, 66197, 21926, 11622, 20849, 30877, 17129, 16176, 21973, 328365, 16477, 16156, 216161, 16658, 16193, 16453	459	1343	17911	1.27845	1	0.386954	77.1445
GOTERM_MF_FAT	GO:0001067~regulatory region nucleic acid binding	30	5.44465	0.0739642	53314, 17869, 381319, 13496, 11859, 21679, 108961, 110794, 12608, 18140, 54123, 12394, 320790, 15951, 15950, 20893, 27056, 20613, 20375, 14283, 226695, 13654, 21926, 226691, 20849, 11622, 17129, 16477, 236312, 16658	441	838	16866	1.36915	1	0.652358	69.9914
GOTERM_BP_FAT	GO:0006366~transcription from RNA polymerase II promoter	54	9.80036	0.0752552	56200, 13496, 77125, 12051, 72512, 15258, 21679, 108961, 110794, 20893, 20375, 14283, 12069, 231507, 21926, 11622, 17129, 16176, 21973, 328365, 16477, 14200, 12398, 22695, 53314, 14836, 17869, 381319, 16975, 11859, 16878, 12447, 12273, 56361, 12608, 54123, 18140, 12394, 320790, 15361, 21853, 27056, 20613, 13654, 20849, 30877, 16846, 15368, 66650, 16156, 16658, 216161, 16453, 16193	459	1700	17911	1.23952	1	0.390406	77.7631
GOTERM_BP_FAT	GO:0051254~positive regulation of RNA metabolic process	45	8.16697	0.088202	22695, 53314, 217995, 17869, 13496, 94092, 11859, 77125, 12051, 72512, 15258, 16878, 21679, 18148, 108961, 110794, 56361, 12608, 54123, 12394, 320790, 15361, 27056, 20613, 18712, 20375, 14283, 13654, 12069, 231507, 66197, 21926, 11622, 30877, 20849, 17129, 16176, 21973, 328365, 16477, 16156, 216161, 16658, 16193, 16453	459	1397	17911	1.25697	1	0.431426	83.0406
GOTERM_MF_FAT	GO:0001228~transcriptional activator activity, RNA polymerase II transcription regulatory region sequence-specific binding	15	2.72232	0.0977075	15361, 53314, 17869, 20375, 14283, 13654, 13496, 11859, 20849, 21679, 110794, 16477, 12608, 12394, 16658	441	366	16866	1.56741	1	0.713061	80.0223
GOTERM_MF_FAT	GO:0001077~transcriptional activator activity, RNA polymerase II core promoter proximal region sequence-specific binding	12	2.17786	0.098091	15361, 53314, 21679, 17869, 110794, 14283, 20375, 16477, 13654, 12608, 11859, 16658	441	270	16866	1.69977	1	0.709914	80.1549
GOTERM_BP_FAT	GO:0006357~regulation of transcription from RNA polymerase II promoter	55	9.98185	0.100118	13496, 77125, 12051, 72512, 15258, 21679, 108961, 110794, 15951, 20893, 20375, 14283, 12069, 231507, 66197, 21926, 11622, 17129, 16176, 21973, 328365, 16477, 14200, 12398, 22695, 53314, 14836, 17869, 381319, 16975, 11859, 16878, 12447, 56361, 12608, 54123, 18140, 12394, 320790, 15361, 21853, 27056, 20613, 243910, 13654, 20849, 30877, 16846, 15368, 66650, 16156, 16658, 216161, 16453, 16193	459	1774	17911	1.20981	1	0.463223	86.8286
GOTERM_MF_FAT	GO:0044212~transcription regulatory region DNA binding	29	5.26316	0.102748	53314, 17869, 381319, 13496, 11859, 21679, 108961, 110794, 12608, 18140, 54123, 12394, 320790, 15951, 15950, 20893, 20613, 20375, 14283, 226695, 13654, 21926, 226691, 20849, 11622, 17129, 16477, 236312, 16658	441	833	16866	1.33146	1	0.722846	81.7006
GOTERM_MF_FAT	GO:0043565~sequence-specific DNA binding	35	6.35209	0.102938	53314, 14836, 17869, 381319, 13496, 11859, 17218, 70024, 21679, 108961, 16875, 15423, 110794, 12608, 18140, 54123, 12394, 14239, 320790, 15361, 15951, 15950, 20613, 20375, 14283, 13654, 226695, 226691, 20849, 11622, 17129, 21973, 16477, 236312, 16658	441	1040	16866	1.28709	1	0.71906	81.7612
GOTERM_BP_FAT	GO:0010628~positive regulation of gene expression	53	9.61887	0.105228	217995, 13496, 94092, 77125, 16819, 12051, 72512, 15258, 21679, 108961, 110794, 14283, 20375, 12069, 231507, 66197, 21926, 11622, 21825, 17129, 16176, 21973, 328365, 16477, 53314, 434215, 17869, 18793, 11859, 16878, 18148, 12505, 56361, 12608, 54123, 12394, 320790, 15361, 27056, 20613, 18712, 12774, 13654, 12981, 20849, 30877, 18049, 16156, 16658, 216161, 12534, 16453, 16193	459	1708	17911	1.21086	1	0.478042	88.194
GOTERM_BP_FAT	GO:0018130~heterocycle biosynthetic process	115	20.8711	0.107001	94092, 77125, 12523, 14584, 20303, 108961, 15423, 56532, 21426, 15951, 20893, 20375, 14283, 107652, 54427, 217578, 21973, 16477, 67486, 211770, 14200, 17869, 320685, 11859, 16878, 16875, 56361, 12608, 74039, 320790, 80914, 14087, 18712, 11541, 215627, 30877, 17874, 14744, 66650, 21990, 54672, 16156, 16658, 16453, 217995, 66929, 56200, 15186, 13496, 15258, 12051, 72512, 21679, 246728, 110794, 3192…	459	4009	17911	1.11936	1	0.481887	88.6356
GOTERM_BP_FAT	GO:0019438~aromatic compound biosynthetic process	115	20.8711	0.11593	94092, 77125, 12523, 14584, 20303, 108961, 15423, 56532, 21426, 15951, 20893, 20375, 14283, 107652, 54427, 217578, 21973, 16477, 67486, 211770, 14200, 17869, 320685, 11859, 16878, 16875, 56361, 12608, 74039, 320790, 80914, 14087, 18712, 11541, 215627, 30877, 17874, 14744, 66650, 21990, 54672, 16156, 16658, 16453, 217995, 66929, 56200, 15186, 13496, 15258, 12051, 72512, 21679, 246728, 110794, 3192…	459	4025	17911	1.11491	1	0.505042	90.6311
GOTERM_BP_FAT	GO:0034654~nucleobase-containing compound biosynthetic process	112	20.3267	0.140824	94092, 77125, 12523, 14584, 20303, 108961, 15423, 56532, 21426, 15951, 20893, 20375, 14283, 107652, 54427, 217578, 21973, 16477, 67486, 211770, 14200, 17869, 320685, 11859, 16878, 16875, 56361, 12608, 74039, 320790, 80914, 14087, 18712, 11541, 215627, 30877, 17874, 14744, 66650, 54672, 16156, 16658, 16453, 217995, 66929, 56200, 13496, 15258, 12051, 72512, 21679, 246728, 110794, 319229, 240672, 23…	459	3952	17911	1.10588	1	0.564326	94.5885
GOTERM_BP_FAT	GO:0010556~regulation of macromolecule biosynthetic process	111	20.1452	0.177891	94092, 77125, 12523, 20303, 108961, 15423, 56532, 21426, 15951, 20893, 15200, 20375, 14283, 54427, 217578, 21825, 96875, 16331, 67177, 21973, 16477, 67486, 211770, 14200, 17869, 319765, 11859, 16878, 16875, 56361, 12608, 74039, 320790, 14087, 18712, 11541, 21897, 215627, 12772, 12981, 30877, 17874, 66650, 54672, 16156, 16658, 16453, 217995, 66929, 15117, 14131, 13496, 15258, 12051, 72512, 21679, …	459	3966	17911	1.09214	1	0.642683	97.6811
GOTERM_BP_FAT	GO:0051171~regulation of nitrogen compound metabolic process	115	20.8711	0.26553	94092, 19288, 69219, 77125, 12523, 20303, 108961, 15423, 56532, 21426, 15951, 20893, 20375, 14283, 54427, 217578, 21825, 67177, 21973, 16477, 67486, 211770, 14200, 17869, 319765, 11859, 16878, 16875, 56361, 12608, 19225, 74039, 320790, 14087, 18712, 11541, 215627, 171170, 12981, 30877, 17874, 14744, 66650, 54672, 16156, 16658, 16453, 217995, 66929, 15117, 13496, 15258, 12051, 72512, 60530, 21679,…	459	4221	17911	1.06314	1	0.774344	99.7342
GOTERM_BP_FAT	GO:0019219~regulation of nucleobase-containing compound metabolic process	107	19.4192	0.275232	94092, 77125, 12523, 20303, 108961, 15423, 56532, 21426, 15951, 20893, 20375, 14283, 54427, 217578, 21825, 67177, 21973, 16477, 67486, 211770, 14200, 17869, 11859, 16878, 16875, 56361, 12608, 74039, 320790, 14087, 18712, 11541, 215627, 171170, 12981, 17874, 30877, 14744, 66650, 54672, 16156, 16658, 16453, 217995, 66929, 13496, 15258, 12051, 72512, 60530, 21679, 110794, 240672, 319229, 14239, 1226…	459	3924	17911	1.06405	1	0.785193	99.7941
GOTERM_MF_FAT	GO:0003700~transcription factor activity, sequence-specific DNA binding	32	5.80762	0.380919	12398, 53314, 17869, 381319, 13496, 11859, 12051, 21679, 108961, 15423, 110794, 12608, 54123, 12394, 14239, 15361, 15951, 15950, 20893, 27056, 20613, 20375, 14283, 226695, 13654, 226691, 20849, 11622, 17129, 16477, 236312, 16658	441	1109	16866	1.10355	1	0.955557	99.9453
GOTERM_MF_FAT	GO:0001071~nucleic acid binding transcription factor activity	32	5.80762	0.380919	12398, 53314, 17869, 381319, 13496, 11859, 12051, 21679, 108961, 15423, 110794, 12608, 54123, 12394, 14239, 15361, 15951, 15950, 20893, 27056, 20613, 20375, 14283, 226695, 13654, 226691, 20849, 11622, 17129, 16477, 236312, 16658	441	1109	16866	1.10355	1	0.955557	99.9453
GOTERM_BP_FAT	GO:0032774~RNA biosynthetic process	95	17.2414	0.382818	217995, 66929, 56200, 13496, 94092, 77125, 15258, 72512, 12051, 12523, 21679, 20303, 108961, 15423, 56532, 110794, 240672, 14239, 21426, 15951, 20893, 20375, 14283, 12069, 107321, 231507, 54427, 21926, 66197, 217578, 11622, 17129, 16176, 21973, 16477, 328365, 67486, 211770, 78929, 20963, 14200, 12398, 22695, 53314, 14836, 16975, 381319, 17869, 15162, 11859, 11799, 16878, 13874, 12447, 18148, 6695…	459	3565	17911	1.03985	1	0.881311	99.9906
GOTERM_BP_FAT	GO:2001141~regulation of RNA biosynthetic process	92	16.6969	0.396662	217995, 66929, 13496, 94092, 77125, 15258, 72512, 12051, 12523, 21679, 20303, 108961, 15423, 56532, 110794, 240672, 14239, 21426, 15951, 20893, 20375, 14283, 12069, 107321, 231507, 54427, 21926, 66197, 217578, 11622, 17129, 16176, 21973, 16477, 328365, 67486, 211770, 20963, 14200, 12398, 22695, 53314, 14836, 16975, 381319, 17869, 15162, 11859, 11799, 16878, 13874, 12447, 18148, 66953, 16875, 6804…	459	3458	17911	1.03817	1	0.889922	99.9939
GOTERM_BP_FAT	GO:0097659~nucleic acid-templated transcription	94	17.0599	0.416293	217995, 66929, 56200, 13496, 94092, 77125, 15258, 72512, 12051, 12523, 21679, 108961, 15423, 56532, 110794, 240672, 14239, 21426, 15951, 20893, 20375, 14283, 12069, 107321, 231507, 54427, 21926, 66197, 217578, 11622, 17129, 16176, 21973, 16477, 328365, 67486, 211770, 78929, 20963, 14200, 12398, 22695, 53314, 14836, 16975, 381319, 17869, 15162, 11859, 11799, 16878, 13874, 12447, 18148, 66953, 1687…	459	3548	17911	1.03384	1	0.902585	99.9968
GOTERM_BP_FAT	GO:1903506~regulation of nucleic acid-templated transcription	91	16.5154	0.438185	217995, 66929, 13496, 94092, 77125, 15258, 72512, 12051, 12523, 21679, 108961, 15423, 56532, 110794, 240672, 14239, 21426, 15951, 20893, 20375, 14283, 12069, 107321, 231507, 54427, 21926, 66197, 217578, 11622, 17129, 16176, 21973, 16477, 328365, 67486, 211770, 20963, 14200, 12398, 22695, 53314, 14836, 16975, 381319, 17869, 15162, 11859, 11799, 16878, 13874, 12447, 18148, 66953, 16875, 68040, 5636…	459	3452	17911	1.02867	1	0.915315	99.9985
GOTERM_BP_FAT	GO:0006355~regulation of transcription, DNA-templated	91	16.5154	0.440175	217995, 66929, 13496, 94092, 77125, 15258, 72512, 12051, 12523, 21679, 108961, 15423, 56532, 110794, 240672, 14239, 21426, 15951, 20893, 20375, 14283, 12069, 107321, 231507, 54427, 21926, 66197, 217578, 11622, 17129, 16176, 21973, 16477, 328365, 67486, 211770, 20963, 14200, 12398, 22695, 53314, 14836, 16975, 381319, 17869, 15162, 11859, 11799, 16878, 13874, 12447, 18148, 66953, 16875, 68040, 5636…	459	3449	17911	1.02957	1	0.916107	99.9986
GOTERM_BP_FAT	GO:0051252~regulation of RNA metabolic process	94	17.0599	0.44254	217995, 66929, 13496, 94092, 77125, 15258, 72512, 12051, 12523, 21679, 20303, 108961, 15423, 56532, 110794, 240672, 14239, 21426, 15951, 20893, 20375, 14283, 12069, 107321, 231507, 54427, 21926, 66197, 217578, 11622, 17129, 16176, 21973, 16477, 328365, 67486, 211770, 20963, 14200, 12398, 22695, 53314, 14836, 77411, 16975, 381319, 17869, 15162, 11859, 11799, 16878, 13874, 12447, 18148, 66953, 1687…	459	3575	17911	1.02603	1	0.916808	99.9987
GOTERM_BP_FAT	GO:2000112~regulation of cellular macromolecule biosynthetic process	101	18.3303	0.476972	94092, 77125, 12523, 108961, 15423, 56532, 21426, 15951, 20893, 15200, 14283, 20375, 54427, 217578, 21825, 67177, 21973, 16477, 67486, 211770, 14200, 17869, 319765, 11859, 16878, 16875, 56361, 12608, 74039, 320790, 14087, 18712, 215627, 12981, 17874, 30877, 66650, 54672, 16156, 16658, 16453, 217995, 66929, 13496, 15258, 12051, 72512, 21679, 110794, 240672, 14239, 12267, 12069, 107321, 13803, 2315…	459	3875	17911	1.01708	1	0.933159	99.9996
GOTERM_BP_FAT	GO:0010468~regulation of gene expression	111	20.1452	0.480232	94092, 77125, 12523, 20303, 108961, 15423, 56532, 21426, 15951, 20893, 20375, 14283, 54427, 217578, 21825, 21973, 16477, 67486, 211770, 14200, 12457, 434215, 17869, 18793, 319765, 11859, 16878, 16875, 56361, 12505, 12608, 74039, 320790, 14087, 18712, 12774, 215627, 171170, 12981, 68278, 170786, 30877, 17874, 237500, 66650, 54672, 16156, 16658, 16453, 217995, 66929, 13496, 21938, 15258, 16819, 120…	459	4268	17911	1.01486	1	0.934339	99.9997
GOTERM_BP_FAT	GO:0016070~RNA metabolic process	112	20.3267	0.507307	67724, 94092, 77125, 108943, 12523, 20303, 108961, 15423, 56532, 21426, 15951, 20893, 20375, 14283, 54427, 217578, 59014, 21973, 16477, 67486, 211770, 14200, 12457, 110109, 17869, 11859, 16878, 16875, 56361, 12608, 74039, 320790, 14087, 18712, 215627, 171170, 68278, 30877, 17874, 110958, 66650, 54672, 16156, 16658, 16453, 217995, 66929, 56200, 13496, 15258, 12051, 72512, 21679, 108673, 246728, 11…	459	4331	17911	1.00911	1	0.94472	99.9999
GOTERM_BP_FAT	GO:0034645~cellular macromolecule biosynthetic process	120	21.7786	0.682278	13664, 94092, 77125, 17218, 12523, 108961, 15423, 56532, 21426, 15951, 20893, 15200, 56336, 20375, 14283, 20442, 54427, 217578, 21825, 67177, 21973, 16477, 67486, 211770, 14200, 17869, 319765, 11859, 16878, 66143, 16875, 56361, 12608, 74039, 320790, 14087, 18408, 18712, 215627, 12981, 30877, 17874, 66650, 54672, 16156, 16658, 16453, 217995, 66929, 56200, 15116, 15117, 13496, 72512, 15258, 12051, …	459	4810	17911	0.973517	1	0.98677	100
GOTERM_MF_FAT	GO:0003677~DNA binding	54	9.80036	0.705727	26909, 13496, 94092, 17218, 12051, 15258, 21679, 108961, 15423, 110794, 14239, 21426, 15951, 20893, 15950, 20375, 14283, 21926, 11622, 17129, 67177, 21973, 16477, 78929, 19362, 22695, 53314, 14836, 17869, 381319, 21959, 11859, 70024, 18148, 16875, 68040, 12608, 214763, 54123, 18140, 12394, 20698, 58203, 320790, 15361, 27056, 20613, 226695, 13654, 215627, 226691, 20849, 236312, 16658	441	2159	16866	0.956565	1	0.997164	100
GOTERM_BP_FAT	GO:0010467~gene expression	128	23.2305	0.768643	13664, 67724, 94092, 77125, 108943, 12523, 20303, 108961, 15423, 13040, 56532, 21426, 15951, 20893, 20375, 14283, 54427, 217578, 59014, 21825, 21973, 16477, 67486, 211770, 14200, 12457, 434215, 110109, 17869, 18793, 319765, 11859, 16878, 66143, 16875, 56361, 12505, 12608, 74039, 320790, 14087, 18408, 18712, 12774, 215627, 171170, 12981, 68278, 30877, 17874, 110958, 66650, 54672, 16156, 16658, 164…	459	5224	17911	0.956123	1	0.995331	100
Annotation Cluster 100	Enrichment Score: 1.3770733077001962
Category	Term	Count	%	PValue	Genes	List Total	Pop Hits	Pop Total	Fold Enrichment	Bonferroni	Benjamini	FDR
GOTERM_BP_FAT	GO:0044060~regulation of endocrine process	6	1.08893	0.0095627	16878, 80885, 16176, 30878, 16846, 12394	459	51	17911	4.5908	1	0.0851789	16.8598
GOTERM_BP_FAT	GO:0060986~endocrine hormone secretion	6	1.08893	0.0140246	16878, 80885, 16176, 30878, 16846, 12394	459	56	17911	4.18091	1	0.114681	23.7692
GOTERM_BP_FAT	GO:0046883~regulation of hormone secretion	15	2.72232	0.0173567	21926, 11799, 233079, 16878, 80885, 56708, 16176, 30878, 18111, 16846, 12394, 16156, 320790, 238377, 16193	459	290	17911	2.01837	1	0.135802	28.5702
GOTERM_BP_FAT	GO:0046887~positive regulation of hormone secretion	8	1.45191	0.0746342	16878, 80885, 56708, 30878, 18111, 16846, 12394, 238377	459	143	17911	2.18304	1	0.388854	77.4743
GOTERM_BP_FAT	GO:0050886~endocrine process	6	1.08893	0.124256	16878, 80885, 16176, 30878, 16846, 12394	459	103	17911	2.27311	1	0.526301	92.1888
GOTERM_BP_FAT	GO:0046888~negative regulation of hormone secretion	5	0.907441	0.253145	16878, 16176, 16846, 16156, 16193	459	100	17911	1.95109	1	0.759949	99.6335
Annotation Cluster 101	Enrichment Score: 1.3630899106009395
Category	Term	Count	%	PValue	Genes	List Total	Pop Hits	Pop Total	Fold Enrichment	Bonferroni	Benjamini	FDR
GOTERM_BP_FAT	GO:0014015~positive regulation of gliogenesis	7	1.27042	0.00673902	16878, 56708, 16176, 17869, 12772, 18755, 17096	459	66	17911	4.13867	1	0.0641951	12.1848
GOTERM_BP_FAT	GO:0014013~regulation of gliogenesis	8	1.45191	0.0358829	16878, 56708, 16176, 17869, 12772, 212980, 18755, 17096	459	121	17911	2.57995	1	0.233701	50.4507
GOTERM_BP_FAT	GO:0060252~positive regulation of glial cell proliferation	3	0.544465	0.0484668	17869, 18755, 17096	459	14	17911	8.36181	1	0.28928	61.5059
GOTERM_BP_FAT	GO:0014009~glial cell proliferation	4	0.725953	0.0771881	17869, 18755, 77125, 17096	459	39	17911	4.00223	1	0.397017	78.6394
GOTERM_BP_FAT	GO:0060251~regulation of glial cell proliferation	3	0.544465	0.169072	17869, 18755, 17096	459	29	17911	4.03674	1	0.62562	97.1534
Annotation Cluster 102	Enrichment Score: 1.3613394025887497
Category	Term	Count	%	PValue	Genes	List Total	Pop Hits	Pop Total	Fold Enrichment	Bonferroni	Benjamini	FDR
GOTERM_BP_FAT	GO:0042108~positive regulation of cytokine biosynthetic process	11	1.99637	5.50907e-06	12051, 17874, 13874, 21825, 14125, 16176, 21897, 14131, 12772, 21926, 20963	459	65	17911	6.60369	0.0297653	0.00014457	0.0105857
GOTERM_BP_FAT	GO:0032645~regulation of granulocyte macrophage colony-stimulating factor production	4	0.725953	0.00392419	12523, 14125, 16176, 20963	459	13	17911	12.0067	1	0.0407024	7.27719
GOTERM_BP_FAT	GO:0032604~granulocyte macrophage colony-stimulating factor production	4	0.725953	0.00392419	12523, 14125, 16176, 20963	459	13	17911	12.0067	1	0.0407024	7.27719
GOTERM_BP_FAT	GO:0080135~regulation of cellular response to stress	24	4.35572	0.013627	15361, 21853, 19362, 20613, 17869, 14528, 16906, 21926, 52033, 15258, 69191, 17874, 60530, 14125, 18148, 66143, 16176, 20750, 16846, 12505, 20315, 20963, 17392, 17096	459	546	17911	1.71524	1	0.112096	23.1764
GOTERM_BP_FAT	GO:0045080~positive regulation of chemokine biosynthetic process	3	0.544465	0.0208524	17874, 16176, 21926	459	9	17911	13.0073	1	0.156317	33.2982
GOTERM_BP_FAT	GO:0032725~positive regulation of granulocyte macrophage colony-stimulating factor production	3	0.544465	0.0308026	14125, 16176, 20963	459	11	17911	10.6423	1	0.209493	45.1853
GOTERM_BP_FAT	GO:0070304~positive regulation of stress-activated protein kinase signaling cascade	9	1.63339	0.0341824	15258, 17874, 14125, 16176, 16846, 16906, 21926, 20963, 17096	459	146	17911	2.40545	1	0.225644	48.7441
GOTERM_BP_FAT	GO:0031098~stress-activated protein kinase signaling cascade	12	2.17786	0.047121	15258, 17874, 22695, 14125, 16176, 16846, 16906, 211770, 21926, 20963, 52033, 17096	459	242	17911	1.93496	1	0.284144	60.4462
GOTERM_BP_FAT	GO:0051403~stress-activated MAPK cascade	11	1.99637	0.0679928	15258, 17874, 22695, 14125, 16176, 16846, 16906, 211770, 21926, 20963, 52033	459	228	17911	1.88263	1	0.366865	74.156
GOTERM_BP_FAT	GO:0032874~positive regulation of stress-activated MAPK cascade	8	1.45191	0.079041	15258, 17874, 14125, 16176, 16846, 16906, 21926, 20963	459	145	17911	2.15293	1	0.402485	79.4487
GOTERM_BP_FAT	GO:0070302~regulation of stress-activated protein kinase signaling cascade	10	1.81488	0.0891562	15258, 17874, 14125, 16176, 16846, 16906, 21926, 20963, 52033, 17096	459	209	17911	1.86707	1	0.433978	83.3784
GOTERM_BP_FAT	GO:0046330~positive regulation of JNK cascade	7	1.27042	0.0987215	15258, 17874, 14125, 16176, 16906, 21926, 20963	459	124	17911	2.20284	1	0.459725	86.4303
GOTERM_BP_FAT	GO:0071902~positive regulation of protein serine/threonine kinase activity	11	1.99637	0.127318	21825, 14125, 320207, 14172, 16176, 21897, 11501, 16906, 66197, 21926, 20963	459	259	17911	1.6573	1	0.533004	92.6972
GOTERM_BP_FAT	GO:0000187~activation of MAPK activity	6	1.08893	0.139424	21825, 14125, 16176, 11501, 21926, 20963	459	107	17911	2.18814	1	0.561507	94.4164
GOTERM_BP_FAT	GO:0032872~regulation of stress-activated MAPK cascade	9	1.63339	0.162824	15258, 17874, 14125, 16176, 16846, 16906, 21926, 20963, 52033	459	208	17911	1.68844	1	0.612939	96.7127
GOTERM_BP_FAT	GO:0007254~JNK cascade	8	1.45191	0.168847	15258, 17874, 14125, 16176, 16906, 211770, 21926, 20963	459	177	17911	1.7637	1	0.625438	97.1386
GOTERM_BP_FAT	GO:0044070~regulation of anion transport	5	0.907441	0.178011	21825, 16176, 16846, 21926, 20963	459	86	17911	2.26871	1	0.642605	97.6876
GOTERM_BP_FAT	GO:0043406~positive regulation of MAP kinase activity	8	1.45191	0.189328	21825, 14125, 320207, 14172, 16176, 11501, 21926, 20963	459	183	17911	1.70587	1	0.6642	98.2284
GOTERM_BP_FAT	GO:0043507~positive regulation of JUN kinase activity	4	0.725953	0.258891	14125, 16176, 21926, 20963	459	69	17911	2.26213	1	0.766735	99.684
GOTERM_BP_FAT	GO:0046328~regulation of JNK cascade	7	1.27042	0.273558	15258, 17874, 14125, 16176, 16906, 21926, 20963	459	171	17911	1.59738	1	0.78339	99.7848
GOTERM_BP_FAT	GO:0043506~regulation of JUN kinase activity	4	0.725953	0.39173	14125, 16176, 21926, 20963	459	88	17911	1.77372	1	0.887121	99.9929
Annotation Cluster 103	Enrichment Score: 1.3578960511768805
Category	Term	Count	%	PValue	Genes	List Total	Pop Hits	Pop Total	Fold Enrichment	Bonferroni	Benjamini	FDR
GOTERM_BP_FAT	GO:0044344~cellular response to fibroblast growth factor stimulus	8	1.45191	0.0109539	22695, 21825, 14172, 17869, 12505, 55985, 20296, 20419	459	95	17911	3.28605	1	0.0944401	19.0754
GOTERM_BP_FAT	GO:0071774~response to fibroblast growth factor	8	1.45191	0.0149858	22695, 21825, 14172, 17869, 12505, 55985, 20296, 20419	459	101	17911	3.09083	1	0.121205	25.1847
GOTERM_BP_FAT	GO:0008543~fibroblast growth factor receptor signaling pathway	3	0.544465	0.514115	21825, 14172, 20419	459	67	17911	1.74724	1	0.947087	99.9999
Annotation Cluster 104	Enrichment Score: 1.3569119842186206
Category	Term	Count	%	PValue	Genes	List Total	Pop Hits	Pop Total	Fold Enrichment	Bonferroni	Benjamini	FDR
GOTERM_BP_FAT	GO:0071402~cellular response to lipoprotein particle stimulus	4	0.725953	0.00392419	14127, 16414, 20296, 20963	459	13	17911	12.0067	1	0.0407024	7.27719
GOTERM_BP_FAT	GO:0055094~response to lipoprotein particle	4	0.725953	0.0156879	14127, 16414, 20296, 20963	459	21	17911	7.43272	1	0.125635	26.2027
GOTERM_BP_FAT	GO:0007229~integrin-mediated signaling pathway	8	1.45191	0.0157483	22324, 14127, 56193, 16414, 11501, 108911, 20361, 20963	459	102	17911	3.06053	1	0.125908	26.2897
GOTERM_BP_FAT	GO:0071404~cellular response to low-density lipoprotein particle stimulus	3	0.544465	0.0308026	14127, 16414, 20963	459	11	17911	10.6423	1	0.209493	45.1853
GOTERM_BP_FAT	GO:0055098~response to low-density lipoprotein particle	3	0.544465	0.0549985	14127, 16414, 20963	459	15	17911	7.80436	1	0.316944	66.2783
GOTERM_BP_FAT	GO:0031623~receptor internalization	4	0.725953	0.349879	14127, 16414, 20339, 20963	459	82	17911	1.9035	1	0.855708	99.9745
GOTERM_BP_FAT	GO:0043112~receptor metabolic process	5	0.907441	0.55235	14127, 16414, 20339, 21926, 20963	459	153	17911	1.27522	1	0.959679	100
Annotation Cluster 105	Enrichment Score: 1.354460251754402
Category	Term	Count	%	PValue	Genes	List Total	Pop Hits	Pop Total	Fold Enrichment	Bonferroni	Benjamini	FDR
GOTERM_BP_FAT	GO:0051726~regulation of cell cycle	38	6.89655	0.00082869	59126, 56696, 17869, 108911, 67849, 70045, 16906, 12235, 60530, 11799, 13874, 16878, 12447, 12035, 18148, 108961, 21816, 19225, 20698, 227210, 15170, 18712, 208628, 14283, 21926, 66197, 77011, 21825, 16176, 74041, 67177, 16846, 21973, 16477, 237256, 14726, 12534, 76843	459	834	17911	1.77797	0.989404	0.0110564	1.58045
GOTERM_BP_FAT	GO:0007049~cell cycle	56	10.1633	0.00177957	26909, 16906, 70045, 17218, 72515, 108961, 227210, 14283, 12069, 66197, 21926, 59014, 11622, 21825, 67177, 16176, 21973, 237256, 14726, 59126, 218630, 22152, 56696, 17869, 108912, 67849, 108911, 69716, 12235, 11799, 16878, 13874, 12447, 12035, 18148, 216858, 21816, 19225, 18140, 20698, 69270, 21853, 15170, 14087, 14793, 18712, 208628, 77011, 66468, 74041, 110958, 16848, 69885, 12534, 17279, 76843	459	1440	17911	1.51751	0.999943	0.0210144	3.36477
GOTERM_BP_FAT	GO:0007346~regulation of mitotic cell cycle	22	3.99274	0.00278723	15170, 59126, 18712, 208628, 17869, 56696, 67849, 108911, 16906, 66197, 21926, 12235, 77011, 11799, 13874, 12035, 16176, 21973, 237256, 12534, 14726, 20698	459	420	17911	2.044	1	0.0305762	5.22214
GOTERM_BP_FAT	GO:1901987~regulation of cell cycle phase transition	15	2.72232	0.00536875	15170, 59126, 56696, 67849, 108911, 16906, 70045, 12235, 77011, 11799, 12035, 18148, 237256, 12534, 14726	459	251	17911	2.33198	1	0.0527364	9.82736
GOTERM_BP_FAT	GO:0044770~cell cycle phase transition	18	3.26679	0.00886551	15170, 21853, 59126, 56696, 67849, 108911, 70045, 16906, 66197, 12235, 77011, 11799, 12447, 12035, 18148, 237256, 12534, 14726	459	350	17911	2.00683	1	0.0798419	15.7279
GOTERM_BP_FAT	GO:0022402~cell cycle process	42	7.6225	0.0113664	59126, 22152, 56696, 17869, 108912, 108911, 67849, 69716, 70045, 16906, 12235, 11799, 13874, 16878, 12447, 12035, 72515, 18148, 108961, 69270, 15170, 21853, 14087, 14793, 208628, 21926, 66197, 77011, 59014, 21825, 66468, 16176, 74041, 67177, 110958, 21973, 16848, 237256, 69885, 14726, 12534, 76843	459	1109	17911	1.47783	1	0.0973803	19.7215
GOTERM_BP_FAT	GO:1901990~regulation of mitotic cell cycle phase transition	13	2.35935	0.0136089	15170, 59126, 56696, 108911, 67849, 16906, 12235, 77011, 11799, 12035, 237256, 12534, 14726	459	226	17911	2.24462	1	0.112121	23.1492
GOTERM_BP_FAT	GO:1903047~mitotic cell cycle process	28	5.08167	0.0233887	59126, 22152, 56696, 108912, 67849, 108911, 16906, 12235, 11799, 13874, 12447, 12035, 72515, 69270, 15170, 21853, 14793, 208628, 21926, 66197, 77011, 59014, 66468, 16176, 21973, 237256, 12534, 14726	459	702	17911	1.55642	1	0.169485	36.5411
GOTERM_BP_FAT	GO:0000280~nuclear division	24	4.35572	0.0239711	21853, 14087, 59126, 14793, 208628, 22152, 108912, 67849, 108911, 69716, 21926, 66197, 12235, 11799, 59014, 13874, 16878, 12447, 66468, 16176, 110958, 21973, 16848, 12534	459	576	17911	1.62591	1	0.172915	37.2644
GOTERM_BP_FAT	GO:0045787~positive regulation of cell cycle	15	2.72232	0.0278757	17869, 14283, 108911, 67849, 16906, 66197, 21926, 11799, 13874, 18148, 16176, 21816, 108961, 20698, 12534	459	309	17911	1.89426	1	0.194487	41.9153
GOTERM_BP_FAT	GO:0000278~mitotic cell cycle	30	5.44465	0.0313063	59126, 22152, 56696, 108912, 67849, 108911, 16906, 12235, 11799, 13874, 12447, 12035, 72515, 108961, 20698, 69270, 15170, 21853, 14793, 208628, 21926, 66197, 77011, 59014, 66468, 16176, 21973, 237256, 12534, 14726	459	787	17911	1.48749	1	0.211804	45.7301
GOTERM_BP_FAT	GO:0044772~mitotic cell cycle phase transition	15	2.72232	0.0339101	15170, 59126, 56696, 67849, 108911, 16906, 66197, 12235, 77011, 11799, 12447, 12035, 237256, 12534, 14726	459	317	17911	1.84646	1	0.224301	48.4657
GOTERM_BP_FAT	GO:0045786~negative regulation of cell cycle	17	3.0853	0.0345798	208628, 17869, 56696, 70045, 21926, 12235, 77011, 16878, 21825, 12035, 18148, 74041, 108961, 21973, 237256, 19225, 12534	459	379	17911	1.75032	1	0.227183	49.1479
GOTERM_BP_FAT	GO:0010564~regulation of cell cycle process	21	3.81125	0.0432607	15170, 59126, 56696, 67849, 108911, 70045, 16906, 21926, 12235, 77011, 11799, 13874, 16878, 12035, 18148, 16176, 67177, 108961, 237256, 12534, 14726	459	516	17911	1.5881	1	0.26757	57.2507
GOTERM_BP_FAT	GO:0048285~organelle fission	24	4.35572	0.0457411	21853, 14087, 59126, 14793, 208628, 22152, 108912, 67849, 108911, 69716, 21926, 66197, 12235, 11799, 59014, 13874, 16878, 12447, 66468, 16176, 110958, 21973, 16848, 12534	459	616	17911	1.52033	1	0.278123	59.3309
GOTERM_BP_FAT	GO:0000075~cell cycle checkpoint	10	1.81488	0.0473405	77011, 11799, 12035, 59126, 67177, 208628, 21973, 12534, 12235, 76843	459	184	17911	2.12075	1	0.284378	60.6208
GOTERM_BP_FAT	GO:0051301~cell division	22	3.99274	0.0478919	21853, 59126, 218630, 14793, 208628, 17869, 108912, 67849, 108911, 70045, 66197, 12235, 17218, 11799, 13874, 12447, 66468, 16176, 15423, 108961, 21973, 12534	459	554	17911	1.5496	1	0.286625	61.0565
GOTERM_BP_FAT	GO:0045931~positive regulation of mitotic cell cycle	8	1.45191	0.0566421	11799, 13874, 16176, 67849, 108911, 21926, 12534, 20698	459	134	17911	2.32966	1	0.323289	67.3877
GOTERM_BP_FAT	GO:0031570~DNA integrity checkpoint	7	1.27042	0.0587983	77011, 12035, 59126, 67177, 21973, 12534, 76843	459	108	17911	2.52919	1	0.332592	68.7906
GOTERM_BP_FAT	GO:0010948~negative regulation of cell cycle process	10	1.81488	0.0729938	77011, 16878, 12035, 18148, 108961, 56696, 237256, 70045, 12534, 12235	459	201	17911	1.94138	1	0.383325	76.6945
GOTERM_BP_FAT	GO:0007067~mitotic nuclear division	16	2.90381	0.117114	59014, 11799, 21853, 13874, 59126, 66468, 14793, 16176, 208628, 22152, 108912, 67849, 108911, 21926, 12534, 12235	459	418	17911	1.49366	1	0.507004	90.8694
GOTERM_BP_FAT	GO:0045930~negative regulation of mitotic cell cycle	9	1.63339	0.118901	77011, 12035, 208628, 56696, 21973, 237256, 21926, 12534, 12235	459	192	17911	1.82915	1	0.511918	91.218
GOTERM_BP_FAT	GO:1901988~negative regulation of cell cycle phase transition	7	1.27042	0.129435	77011, 12035, 56696, 237256, 70045, 12534, 12235	459	134	17911	2.03845	1	0.538576	93.0302
GOTERM_BP_FAT	GO:0007059~chromosome segregation	12	2.17786	0.143908	59014, 11799, 12447, 59126, 66468, 110958, 21973, 108912, 67849, 69716, 108911, 12235	459	299	17911	1.56609	1	0.569929	94.9497
GOTERM_BP_FAT	GO:0044843~cell cycle G1/S phase transition	8	1.45191	0.149411	15170, 12447, 12035, 56696, 67849, 237256, 70045, 14726	459	171	17911	1.82558	1	0.582928	95.5383
GOTERM_BP_FAT	GO:0007093~mitotic cell cycle checkpoint	6	1.08893	0.180577	77011, 12035, 208628, 21973, 12534, 12235	459	117	17911	2.00112	1	0.647017	97.8224
GOTERM_BP_FAT	GO:1901991~negative regulation of mitotic cell cycle phase transition	6	1.08893	0.193724	77011, 12035, 56696, 237256, 12534, 12235	459	120	17911	1.95109	1	0.671831	98.4042
GOTERM_BP_FAT	GO:0044774~mitotic DNA integrity checkpoint	4	0.725953	0.198029	77011, 12035, 21973, 12534	459	60	17911	2.60145	1	0.678739	98.5602
GOTERM_BP_FAT	GO:0098813~nuclear chromosome segregation	9	1.63339	0.254863	59014, 12447, 59126, 110958, 21973, 67849, 69716, 108911, 12235	459	236	17911	1.48812	1	0.761421	99.6493
GOTERM_BP_FAT	GO:0090068~positive regulation of cell cycle process	8	1.45191	0.271793	11799, 13874, 18148, 16176, 108961, 67849, 108911, 21926	459	206	17911	1.51541	1	0.782022	99.7745
GOTERM_BP_FAT	GO:0031572~G2 DNA damage checkpoint	3	0.544465	0.272729	59126, 12534, 76843	459	40	17911	2.92663	1	0.782784	99.78
GOTERM_BP_FAT	GO:0000077~DNA damage checkpoint	4	0.725953	0.472955	12035, 59126, 12534, 76843	459	100	17911	1.56087	1	0.93155	99.9995
Annotation Cluster 106	Enrichment Score: 1.3428076778356501
Category	Term	Count	%	PValue	Genes	List Total	Pop Hits	Pop Total	Fold Enrichment	Bonferroni	Benjamini	FDR
GOTERM_BP_FAT	GO:0031663~lipopolysaccharide-mediated signaling pathway	8	1.45191	0.000154223	12475, 17874, 20293, 16176, 20296, 211770, 21926, 17096	459	46	17911	6.7864	0.570863	0.00256806	0.29594
GOTERM_BP_FAT	GO:0045073~regulation of chemokine biosynthetic process	4	0.725953	0.00307656	17874, 16176, 21926, 16193	459	12	17911	13.0073	1	0.0329776	5.74916
GOTERM_BP_FAT	GO:0042033~chemokine biosynthetic process	4	0.725953	0.00307656	17874, 16176, 21926, 16193	459	12	17911	13.0073	1	0.0329776	5.74916
GOTERM_BP_FAT	GO:0050755~chemokine metabolic process	4	0.725953	0.00490046	17874, 16176, 21926, 16193	459	14	17911	11.1491	1	0.0489391	9.00804
GOTERM_BP_FAT	GO:0045080~positive regulation of chemokine biosynthetic process	3	0.544465	0.0208524	17874, 16176, 21926	459	9	17911	13.0073	1	0.156317	33.2982
GOTERM_BP_FAT	GO:1903140~regulation of establishment of endothelial barrier	3	0.544465	0.0308026	13610, 16176, 21926	459	11	17911	10.6423	1	0.209493	45.1853
GOTERM_BP_FAT	GO:1901550~regulation of endothelial cell development	3	0.544465	0.0308026	13610, 16176, 21926	459	11	17911	10.6423	1	0.209493	45.1853
GOTERM_BP_FAT	GO:0030856~regulation of epithelial cell differentiation	8	1.45191	0.0566421	13610, 22695, 16878, 19116, 16176, 94092, 21926, 18755	459	134	17911	2.32966	1	0.323289	67.3877
GOTERM_BP_FAT	GO:0032874~positive regulation of stress-activated MAPK cascade	8	1.45191	0.079041	15258, 17874, 14125, 16176, 16846, 16906, 21926, 20963	459	145	17911	2.15293	1	0.402485	79.4487
GOTERM_BP_FAT	GO:0046330~positive regulation of JNK cascade	7	1.27042	0.0987215	15258, 17874, 14125, 16176, 16906, 21926, 20963	459	124	17911	2.20284	1	0.459725	86.4303
GOTERM_BP_FAT	GO:0007254~JNK cascade	8	1.45191	0.168847	15258, 17874, 14125, 16176, 16906, 211770, 21926, 20963	459	177	17911	1.7637	1	0.625438	97.1386
GOTERM_BP_FAT	GO:0045601~regulation of endothelial cell differentiation	3	0.544465	0.206221	13610, 16176, 21926	459	33	17911	3.54744	1	0.692223	98.818
GOTERM_BP_FAT	GO:0001885~endothelial cell development	4	0.725953	0.211266	13610, 17874, 16176, 21926	459	62	17911	2.51753	1	0.700066	98.9543
GOTERM_BP_FAT	GO:0046328~regulation of JNK cascade	7	1.27042	0.273558	15258, 17874, 14125, 16176, 16906, 21926, 20963	459	171	17911	1.59738	1	0.78339	99.7848
GOTERM_BP_FAT	GO:0045446~endothelial cell differentiation	4	0.725953	0.453065	13610, 17874, 16176, 21926	459	97	17911	1.60915	1	0.922065	99.9991
GOTERM_BP_FAT	GO:0002064~epithelial cell development	8	1.45191	0.464789	13610, 17921, 13836, 17874, 16878, 16176, 319197, 21926	459	254	17911	1.22903	1	0.927728	99.9994
GOTERM_BP_FAT	GO:0003158~endothelium development	4	0.725953	0.560912	13610, 17874, 16176, 21926	459	114	17911	1.36919	1	0.962224	100
Annotation Cluster 107	Enrichment Score: 1.278292146920481
Category	Term	Count	%	PValue	Genes	List Total	Pop Hits	Pop Total	Fold Enrichment	Bonferroni	Benjamini	FDR
GOTERM_BP_FAT	GO:0032754~positive regulation of interleukin-5 production	3	0.544465	0.0308026	16172, 77125, 17082	459	11	17911	10.6423	1	0.209493	45.1853
GOTERM_BP_FAT	GO:0032674~regulation of interleukin-5 production	3	0.544465	0.0689077	16172, 77125, 17082	459	17	17911	6.8862	1	0.369856	74.6392
GOTERM_BP_FAT	GO:0032634~interleukin-5 production	3	0.544465	0.0689077	16172, 77125, 17082	459	17	17911	6.8862	1	0.369856	74.6392
Annotation Cluster 108	Enrichment Score: 1.2743492298541979
Category	Term	Count	%	PValue	Genes	List Total	Pop Hits	Pop Total	Fold Enrichment	Bonferroni	Benjamini	FDR
GOTERM_CC_FAT	GO:0034358~plasma lipoprotein particle	5	0.907441	0.0177988	27226, 11813, 20209, 20288, 20210	406	36	14413	4.93056	0.999849	0.466645	22.7315
GOTERM_CC_FAT	GO:1990777~lipoprotein particle	5	0.907441	0.0177988	27226, 11813, 20209, 20288, 20210	406	36	14413	4.93056	0.999849	0.466645	22.7315
GOTERM_CC_FAT	GO:0032994~protein-lipid complex	5	0.907441	0.0213526	27226, 11813, 20209, 20288, 20210	406	38	14413	4.67105	0.999974	0.505927	26.6504
GOTERM_CC_FAT	GO:0034362~low-density lipoprotein particle	3	0.544465	0.0500744	27226, 11813, 20288	406	13	14413	8.19231	1	0.772524	52.1773
GOTERM_CC_FAT	GO:0034364~high-density lipoprotein particle	3	0.544465	0.155052	11813, 20209, 20210	406	25	14413	4.26	1	0.972384	91.1016
GOTERM_BP_FAT	GO:0097006~regulation of plasma lipoprotein particle levels	3	0.544465	0.430109	27226, 11813, 20288	459	57	17911	2.05378	1	0.910317	99.998
Annotation Cluster 109	Enrichment Score: 1.2741516869800005
Category	Term	Count	%	PValue	Genes	List Total	Pop Hits	Pop Total	Fold Enrichment	Bonferroni	Benjamini	FDR
GOTERM_BP_FAT	GO:0015844~monoamine transport	9	1.63339	0.00148047	15566, 14127, 17069, 14125, 20519, 11541, 14131, 20315, 20963	459	85	17911	4.13172	0.999704	0.0179757	2.80684
GOTERM_BP_FAT	GO:0051937~catecholamine transport	4	0.725953	0.251989	17069, 20519, 11541, 20315	459	68	17911	2.2954	1	0.759046	99.6224
GOTERM_BP_FAT	GO:0050432~catecholamine secretion	3	0.544465	0.403426	17069, 11541, 20315	459	54	17911	2.16788	1	0.894081	99.9951
Annotation Cluster 110	Enrichment Score: 1.264314415720781
Category	Term	Count	%	PValue	Genes	List Total	Pop Hits	Pop Total	Fold Enrichment	Bonferroni	Benjamini	FDR
GOTERM_BP_FAT	GO:0036230~granulocyte activation	4	0.725953	0.0308362	14127, 12772, 74732, 20963	459	27	17911	5.78101	1	0.209444	45.2218
GOTERM_BP_FAT	GO:0002283~neutrophil activation involved in immune response	3	0.544465	0.0484668	14127, 74732, 20963	459	14	17911	8.36181	1	0.28928	61.5059
GOTERM_BP_FAT	GO:0042119~neutrophil activation	3	0.544465	0.107783	14127, 74732, 20963	459	22	17911	5.32115	1	0.483435	88.8253
Annotation Cluster 111	Enrichment Score: 1.237714872087147
Category	Term	Count	%	PValue	Genes	List Total	Pop Hits	Pop Total	Fold Enrichment	Bonferroni	Benjamini	FDR
GOTERM_BP_FAT	GO:0050673~epithelial cell proliferation	19	3.44828	0.00847855	20254, 22695, 15117, 77411, 17869, 11846, 20296, 21926, 13836, 11799, 13874, 21825, 18148, 21816, 16846, 12273, 12608, 20315, 16193	459	377	17911	1.96662	1	0.0777522	15.0934
GOTERM_BP_FAT	GO:0050678~regulation of epithelial cell proliferation	16	2.90381	0.0193642	20254, 22695, 15117, 77411, 17869, 11846, 20296, 21926, 11799, 21825, 18148, 21816, 16846, 12273, 20315, 16193	459	323	17911	1.93297	1	0.147926	31.3228
GOTERM_BP_FAT	GO:0001936~regulation of endothelial cell proliferation	7	1.27042	0.039809	20254, 21825, 16846, 11846, 20296, 20315, 21926	459	98	17911	2.78727	1	0.252682	54.1876
GOTERM_BP_FAT	GO:0001935~endothelial cell proliferation	7	1.27042	0.0653902	20254, 13836, 21825, 11846, 20296, 20315, 21926	459	111	17911	2.46083	1	0.356982	72.7334
GOTERM_BP_FAT	GO:0001938~positive regulation of endothelial cell proliferation	4	0.725953	0.245115	20254, 11846, 20296, 20315	459	67	17911	2.32966	1	0.749861	99.5499
GOTERM_BP_FAT	GO:0072577~endothelial cell apoptotic process	3	0.544465	0.357705	20254, 21825, 21926	459	49	17911	2.38909	1	0.862018	99.9798
Annotation Cluster 112	Enrichment Score: 1.235607827750993
Category	Term	Count	%	PValue	Genes	List Total	Pop Hits	Pop Total	Fold Enrichment	Bonferroni	Benjamini	FDR
GOTERM_BP_FAT	GO:0030330~DNA damage response, signal transduction by p53 class mediator	6	1.08893	0.0140246	12051, 15258, 53314, 66143, 20613, 12505	459	56	17911	4.18091	1	0.114681	23.7692
GOTERM_BP_FAT	GO:0072331~signal transduction by p53 class mediator	8	1.45191	0.0345334	12051, 15258, 15951, 53314, 66143, 20613, 18148, 12505	459	120	17911	2.60145	1	0.227177	49.1008
GOTERM_BP_FAT	GO:0042770~signal transduction in response to DNA damage	6	1.08893	0.0351527	12051, 15258, 53314, 66143, 20613, 12505	459	71	17911	3.29762	1	0.229998	49.7246
GOTERM_BP_FAT	GO:0043516~regulation of DNA damage response, signal transduction by p53 class mediator	4	0.725953	0.037114	66143, 20613, 18148, 12505	459	29	17911	5.38232	1	0.239694	51.6524
GOTERM_BP_FAT	GO:0042771~intrinsic apoptotic signaling pathway in response to DNA damage by p53 class mediator	4	0.725953	0.0819339	12051, 15258, 15951, 12505	459	40	17911	3.90218	1	0.411641	80.6543
GOTERM_BP_FAT	GO:1901796~regulation of signal transduction by p53 class mediator	4	0.725953	0.147479	66143, 20613, 18148, 12505	459	52	17911	3.00168	1	0.578862	95.3396
GOTERM_BP_FAT	GO:0072332~intrinsic apoptotic signaling pathway by p53 class mediator	4	0.725953	0.293716	12051, 15258, 15951, 12505	459	74	17911	2.10929	1	0.804383	99.8747
Annotation Cluster 113	Enrichment Score: 1.2318307168428912
Category	Term	Count	%	PValue	Genes	List Total	Pop Hits	Pop Total	Fold Enrichment	Bonferroni	Benjamini	FDR
GOTERM_BP_FAT	GO:0000060~protein import into nucleus, translocation	5	0.907441	0.0385933	12051, 72512, 21926, 12534, 16193	459	50	17911	3.90218	1	0.246989	53.06
GOTERM_BP_FAT	GO:0033160~positive regulation of protein import into nucleus, translocation	3	0.544465	0.0484668	72512, 12534, 16193	459	14	17911	8.36181	1	0.28928	61.5059
GOTERM_BP_FAT	GO:0033158~regulation of protein import into nucleus, translocation	3	0.544465	0.107783	72512, 12534, 16193	459	22	17911	5.32115	1	0.483435	88.8253
Annotation Cluster 114	Enrichment Score: 1.228397361359491
Category	Term	Count	%	PValue	Genes	List Total	Pop Hits	Pop Total	Fold Enrichment	Bonferroni	Benjamini	FDR
GOTERM_BP_FAT	GO:0044419~interspecies interaction between organisms	30	5.44465	0.00212331	22695, 56200, 17869, 381319, 19288, 77125, 12051, 72512, 16819, 243262, 21679, 76933, 20303, 246728, 56532, 214763, 23962, 17969, 58203, 27056, 12774, 14825, 21926, 20568, 17874, 21973, 67486, 78929, 246730, 16193	459	639	17911	1.83201	0.999991	0.0245006	4.0022
GOTERM_BP_FAT	GO:0044403~symbiosis, encompassing mutualism through parasitism	30	5.44465	0.00212331	22695, 56200, 17869, 381319, 19288, 77125, 12051, 72512, 16819, 243262, 21679, 76933, 20303, 246728, 56532, 214763, 23962, 17969, 58203, 27056, 12774, 14825, 21926, 20568, 17874, 21973, 67486, 78929, 246730, 16193	459	639	17911	1.83201	0.999991	0.0245006	4.0022
GOTERM_BP_FAT	GO:0016032~viral process	28	5.08167	0.00260532	22695, 56200, 17869, 381319, 19288, 77125, 12051, 72512, 16819, 243262, 21679, 76933, 20303, 246728, 56532, 214763, 23962, 58203, 27056, 12774, 21926, 20568, 17874, 21973, 67486, 78929, 246730, 16193	459	589	17911	1.85503	0.999999	0.0290718	4.88935
GOTERM_BP_FAT	GO:0009615~response to virus	20	3.62976	0.00270425	27056, 56200, 381319, 21926, 77125, 12051, 72512, 16819, 17874, 243262, 76933, 21679, 246728, 214763, 23962, 67486, 58203, 78929, 16193, 246730	459	364	17911	2.14405	1	0.0299174	5.07047
GOTERM_BP_FAT	GO:0044764~multi-organism cellular process	28	5.08167	0.00291862	22695, 56200, 17869, 381319, 19288, 77125, 12051, 72512, 16819, 243262, 21679, 76933, 20303, 246728, 56532, 214763, 23962, 58203, 27056, 12774, 21926, 20568, 17874, 21973, 67486, 78929, 246730, 16193	459	594	17911	1.83941	1	0.0317429	5.46182
GOTERM_BP_FAT	GO:0043901~negative regulation of multi-organism process	9	1.63339	0.0445479	17874, 22695, 20303, 211770, 19288, 21857, 21926, 20568, 246730	459	154	17911	2.28049	1	0.272994	58.3424
GOTERM_BP_FAT	GO:0051607~defense response to virus	13	2.35935	0.0859243	27056, 77125, 72512, 243262, 21679, 246728, 214763, 67486, 23962, 58203, 78929, 16193, 246730	459	301	17911	1.68533	1	0.424104	82.2077
GOTERM_BP_FAT	GO:0043900~regulation of multi-organism process	17	3.0853	0.101429	22695, 12774, 14825, 19288, 21926, 21857, 20568, 72512, 17874, 12523, 20303, 21679, 15423, 21973, 214763, 211770, 246730	459	442	17911	1.50084	1	0.466741	87.1927
GOTERM_BP_FAT	GO:0048525~negative regulation of viral process	6	1.08893	0.109905	22695, 20303, 19288, 21926, 20568, 246730	459	99	17911	2.36496	1	0.488341	89.325
GOTERM_BP_FAT	GO:1903901~negative regulation of viral life cycle	5	0.907441	0.143777	22695, 20303, 19288, 21926, 20568	459	79	17911	2.46973	1	0.569933	94.935
GOTERM_BP_FAT	GO:0043903~regulation of symbiosis, encompassing mutualism through parasitism	13	2.35935	0.148622	72512, 17874, 22695, 21679, 20303, 12774, 21973, 214763, 14825, 19288, 21926, 20568, 246730	459	334	17911	1.51881	1	0.581192	95.4581
GOTERM_BP_FAT	GO:1903900~regulation of viral life cycle	6	1.08893	0.318307	22695, 20303, 21973, 19288, 21926, 20568	459	146	17911	1.60364	1	0.828757	99.9366
GOTERM_BP_FAT	GO:0050792~regulation of viral process	10	1.81488	0.36888	72512, 22695, 21679, 20303, 21973, 214763, 19288, 21926, 20568, 246730	459	304	17911	1.28361	1	0.870724	99.9856
GOTERM_BP_FAT	GO:0044033~multi-organism metabolic process	3	0.544465	0.506085	22695, 20303, 21973	459	66	17911	1.77372	1	0.944278	99.9999
GOTERM_BP_FAT	GO:0045069~regulation of viral genome replication	3	0.544465	0.582405	21973, 21926, 20568	459	76	17911	1.54033	1	0.968123	100
GOTERM_BP_FAT	GO:0019079~viral genome replication	3	0.544465	0.649691	21973, 21926, 20568	459	86	17911	1.36123	1	0.982057	100
GOTERM_BP_FAT	GO:0019058~viral life cycle	6	1.08893	0.689205	22695, 20303, 21973, 19288, 21926, 20568	459	226	17911	1.03598	1	0.987529	100
Annotation Cluster 115	Enrichment Score: 1.2260435701069683
Category	Term	Count	%	PValue	Genes	List Total	Pop Hits	Pop Total	Fold Enrichment	Bonferroni	Benjamini	FDR
GOTERM_BP_FAT	GO:0045444~fat cell differentiation	12	2.17786	0.0199784	12457, 22695, 233079, 66107, 23801, 117167, 16846, 13654, 12608, 21990, 19225, 231507	459	211	17911	2.21925	1	0.15166	32.1447
GOTERM_BP_FAT	GO:0045600~positive regulation of fat cell differentiation	5	0.907441	0.0518224	12457, 22695, 12608, 21990, 19225	459	55	17911	3.54744	1	0.303808	64.0324
GOTERM_BP_FAT	GO:0045598~regulation of fat cell differentiation	6	1.08893	0.20267	12457, 22695, 16846, 12608, 21990, 19225	459	122	17911	1.9191	1	0.686152	98.7121
Annotation Cluster 116	Enrichment Score: 1.218743017600157
Category	Term	Count	%	PValue	Genes	List Total	Pop Hits	Pop Total	Fold Enrichment	Bonferroni	Benjamini	FDR
GOTERM_BP_FAT	GO:0036120~cellular response to platelet-derived growth factor stimulus	4	0.725953	0.0201199	15116, 15117, 17869, 20296	459	23	17911	6.7864	1	0.152449	32.3327
GOTERM_BP_FAT	GO:0036119~response to platelet-derived growth factor	4	0.725953	0.0225674	15116, 15117, 17869, 20296	459	24	17911	6.50363	1	0.164634	35.5077
GOTERM_BP_FAT	GO:0005976~polysaccharide metabolic process	4	0.725953	0.48603	27052, 15116, 15117, 17869	459	102	17911	1.53027	1	0.936542	99.9997
Annotation Cluster 117	Enrichment Score: 1.215766112161545
Category	Term	Count	%	PValue	Genes	List Total	Pop Hits	Pop Total	Fold Enrichment	Bonferroni	Benjamini	FDR
GOTERM_BP_FAT	GO:0044057~regulation of system process	23	4.17423	0.0107713	64095, 22402, 15200, 11541, 20190, 17897, 21926, 11622, 16878, 12310, 80885, 58861, 16176, 30878, 13040, 16846, 18578, 17969, 19225, 12394, 20698, 17906, 16193	459	504	17911	1.78076	1	0.093224	18.7877
GOTERM_BP_FAT	GO:0045986~negative regulation of smooth muscle contraction	4	0.725953	0.0137021	12310, 11541, 17969, 19225	459	20	17911	7.80436	1	0.112514	23.2886
GOTERM_BP_FAT	GO:0045932~negative regulation of muscle contraction	4	0.725953	0.0338992	12310, 11541, 17969, 19225	459	28	17911	5.57454	1	0.224502	48.4545
GOTERM_BP_FAT	GO:0006939~smooth muscle contraction	7	1.27042	0.0381589	15566, 12310, 11541, 18578, 17969, 19225, 20698	459	97	17911	2.81601	1	0.245091	52.6508
GOTERM_BP_FAT	GO:0006937~regulation of muscle contraction	8	1.45191	0.076819	12310, 11541, 18578, 20190, 17897, 17969, 19225, 20698	459	144	17911	2.16788	1	0.395846	78.4746
GOTERM_BP_FAT	GO:0006940~regulation of smooth muscle contraction	5	0.907441	0.0774709	12310, 11541, 17969, 19225, 20698	459	63	17911	3.09697	1	0.397829	78.7648
GOTERM_BP_FAT	GO:1903522~regulation of blood circulation	11	1.99637	0.105915	11622, 12310, 58861, 15200, 11541, 30878, 18578, 16846, 17897, 19225, 17906	459	249	17911	1.72385	1	0.479294	88.3669
GOTERM_BP_FAT	GO:0006936~muscle contraction	11	1.99637	0.161022	15566, 12310, 17129, 11541, 18578, 20190, 17897, 17969, 19225, 20698, 17906	459	273	17911	1.57231	1	0.609183	96.574
GOTERM_BP_FAT	GO:0090257~regulation of muscle system process	9	1.63339	0.162824	22402, 12310, 11541, 18578, 20190, 17897, 17969, 19225, 20698	459	208	17911	1.68844	1	0.612939	96.7127
GOTERM_BP_FAT	GO:0003012~muscle system process	13	2.35935	0.220462	15566, 22402, 11541, 20190, 17897, 12310, 17129, 18578, 16846, 19225, 17969, 17906, 20698	459	365	17911	1.38982	1	0.714758	99.1653
Annotation Cluster 118	Enrichment Score: 1.2122492887052068
Category	Term	Count	%	PValue	Genes	List Total	Pop Hits	Pop Total	Fold Enrichment	Bonferroni	Benjamini	FDR
GOTERM_BP_FAT	GO:0034116~positive regulation of heterotypic cell-cell adhesion	3	0.544465	0.0256297	16176, 12505, 21926	459	10	17911	11.7065	1	0.181744	39.2816
GOTERM_BP_FAT	GO:0034114~regulation of heterotypic cell-cell adhesion	3	0.544465	0.0838222	16176, 12505, 21926	459	19	17911	6.16133	1	0.418397	81.4048
GOTERM_BP_FAT	GO:0034113~heterotypic cell-cell adhesion	4	0.725953	0.107436	16176, 16414, 12505, 21926	459	45	17911	3.4686	1	0.482989	88.7414
Annotation Cluster 119	Enrichment Score: 1.2006682722093818
Category	Term	Count	%	PValue	Genes	List Total	Pop Hits	Pop Total	Fold Enrichment	Bonferroni	Benjamini	FDR
GOTERM_BP_FAT	GO:0019915~lipid storage	6	1.08893	0.038936	233079, 16176, 228859, 20288, 16846, 21926	459	73	17911	3.20727	1	0.24864	53.3805
GOTERM_BP_FAT	GO:0030730~sequestering of triglyceride	3	0.544465	0.0549985	16176, 228859, 21926	459	15	17911	7.80436	1	0.316944	66.2783
GOTERM_BP_FAT	GO:0046890~regulation of lipid biosynthetic process	8	1.45191	0.11676	11813, 20613, 16176, 11541, 228859, 16846, 212980, 21926	459	160	17911	1.95109	1	0.506963	90.7987
Annotation Cluster 120	Enrichment Score: 1.1951025531770636
Category	Term	Count	%	PValue	Genes	List Total	Pop Hits	Pop Total	Fold Enrichment	Bonferroni	Benjamini	FDR
[truncated: 1,790 more rows]

## Sheet: C1upC4up
N/A

## Sheet: C1downC4up
Annotation Cluster 1	Enrichment Score: 2.715866417409145
[truncated: 1,155 more rows]

[truncated: 5 more sheets: C1downC4down, C3upC4up, C3upC4down, C3downC4up, C3downC4down]
