# Supplementary material for: MRTF-A promotes angiotensin II-induced inflammatory response and aortic dissection in mice
Source: PLoS One. 2020 Mar 24;15(3):e0229888. doi: 10.1371/journal.pone.0229888 (PMC7092993; doi:10.1371/journal.pone.0229888)
Supplement: S2 Table — The table contains Entrez Gene IDs and descriptions of genes in the annotation clusters obtained by the gene annotation enrichment analysis of the comparison groups shown in Fig 3B and 3C. (XLSX) [file pone.0229888.s004.xlsx]

## Sheet: C1upC4down
ENTREZ_GENE_ID	Name
226695	interferon activated gene 205(Ifi205)
64095	G protein-coupled receptor 35(Gpr35)
243910	nuclear factor of kappa light polypeptide gene enhancer in B cells inhibitor, delta(Nfkbid)
226691	interferon activated gene 207(Ifi207)
242711	chymotrypsin-like elastase family, member 3A(Cela3a)
76933	interferon, alpha-inducible protein 27 like 2A(Ifi27l2a)
66107	WAP four-disulfide core domain 21(Wfdc21)
16541	napsin A aspartic peptidase(Napsa)
67177	chromatin licensing and DNA replication factor 1(Cdt1)
21990	tryptophan hydroxylase 1(Tph1)
68279	mucolipin 2(Mcoln2)
227659	solute carrier family 2 (facilitated glucose transporter), member 6(Slc2a6)
68278	DEAD (Asp-Glu-Ala-Asp) box polypeptide 39(Ddx39)
14087	Fanconi anemia, complementation group A(Fanca)
330483	carcinoembryonic antigen-related cell adhesion molecule 16(Ceacam16)
381680	neurexophilin and PC-esterase domain family, member 5(Nxpe5)
20893	basic helix-loop-helix family, member e40(Bhlhe40)
217995	HEAT repeat containing 1(Heatr1)
237256	zinc finger CCCH type containing 12D(Zc3h12d)
23886	growth differentiation factor 15(Gdf15)
21973	topoisomerase (DNA) II alpha(Top2a)
21983	trophoblast glycoprotein(Tpbg)
14130	Fc receptor, IgG, low affinity IIb(Fcgr2b)
14131	Fc receptor, IgG, low affinity III(Fcgr3)
27226	phospholipase A2, group VII (platelet-activating factor acetylhydrolase, plasma)(Pla2g7)
14129	Fc receptor, IgG, high affinity I(Fcgr1)
14127	Fc receptor, IgE, high affinity I, gamma polypeptide(Fcer1g)
97550	RIKEN cDNA C130081A10 gene(C130081A10Rik)
14125	Fc receptor, IgE, high affinity I, alpha polypeptide(Fcer1a)
67149	Na+/K+ transporting ATPase interacting 1(Nkain1)
21959	transition protein 2(Tnp2)
11905	serine (or cysteine) peptidase inhibitor, clade C (antithrombin), member 1(Serpinc1)
54483	Mediterranean fever(Mefv)
503845	eosinophil-associated, ribonuclease A family, member 12(Ear12)
381677	VGF nerve growth factor inducible(Vgf)
214763	Mab-21 domain containing 1(Mb21d1)
67134	NOP56 ribonucleoprotein(Nop56)
70466	cytoskeleton associated protein 2-like(Ckap2l)
14172	fibroblast growth factor 18(Fgf18)
21938	tumor necrosis factor receptor superfamily, member 1b(Tnfrsf1b)
16331	inositol polyphosphate-5-phosphatase D(Inpp5d)
215627	zinc finger and BTB domain containing 8b(Zbtb8b)
79202	tumor necrosis factor receptor superfamily, member 22(Tnfrsf22)
246728	2'-5' oligoadenylate synthetase 2(Oas2)
246730	2'-5' oligoadenylate synthetase 1A(Oas1a)
232414	C-type lectin domain family 9, member a(Clec9a)
79201	tumor necrosis factor receptor superfamily, member 23(Tnfrsf23)
75909	vacuole membrane protein 1(Vmp1)
21926	tumor necrosis factor(Tnf)
77011	TOPBP1-interacting checkpoint and replication regulator(Ticrr)
14159	feline sarcoma oncogene(Fes)
15258	homeodomain interacting protein kinase 2(Hipk2)
20963	spleen tyrosine kinase(Syk)
21928	tumor necrosis factor, alpha-induced protein 2(Tnfaip2)
21930	tumor necrosis factor alpha induced protein 6(Tnfaip6)
56361	pseudouridine synthase 1(Pus1)
108943	tRNA methyltransferase 10A(Trmt10a)
14200	four and a half LIM domains 2(Fhl2)
56336	UDP-Gal:betaGlcNAc beta 1,4-galactosyltransferase, polypeptide 5(B4galt5)
72690	glycine/arginine rich protein 1(Grrp1)
66139	transmembrane protein 8C(Tmem8c)
73656	membrane-spanning 4-domains, subfamily A, member 6C(Ms4a6c)
66143	eukaryotic translation elongation factor 1 epsilon 1(Eef1e1)
69270	GINS complex subunit 1 (Psf1 homolog)(Gins1)
108961	E2F transcription factor 8(E2f8)
171180	synaptotagmin XII(Syt12)
54427	DNA (cytosine-5-)-methyltransferase 3-like(Dnmt3l)
23833	CD52 antigen(Cd52)
171170	muscleblind-like 3 (Drosophila)(Mbnl3)
58250	carbohydrate sulfotransferase 11(Chst11)
16625	serine (or cysteine) peptidase inhibitor, clade A, member 3C(Serpina3c)
75957	Mir17 host gene (non-protein coding)(Mir17hg)
21897	toll-like receptor 1(Tlr1)
101488212	predicted gene 21975(Gm21975)
380863	transmembrane protein 171(Tmem171)
15170	protein tyrosine phosphatase, non-receptor type 6(Ptpn6)
69219	dimethylarginine dimethylaminohydrolase 1(Ddah1)
14239	forkhead box S1(Foxs1)
18578	phosphodiesterase 4B, cAMP specific(Pde4b)
16156	interleukin 11(Il11)
58223	matrix metallopeptidase 19(Mmp19)
15186	histidine decarboxylase(Hdc)
20768	selenophosphate synthetase 2(Sephs2)
20771	mucin-like 1(Mucl1)
21857	tissue inhibitor of metalloproteinase 1(Timp1)
11813	apolipoprotein C-II(Apoc2)
394430	UDP glycosyltransferase 1 family, polypeptide A10(Ugt1a10)
11815	apolipoprotein D(Apod)
16414	integrin beta 2(Itgb2)
100039042	predicted gene 2016(Gm2016)
223433	family with sequence similarity 105, member A(Fam105a)
76843	denticleless E3 ubiquitin protein ligase(Dtl)
15200	heparin-binding EGF-like growth factor(Hbegf)
240913	a disintegrin-like and metallopeptidase (reprolysin type) with thrombospondin type 1 motif, 4(Adamts4)
16172	interleukin 17 receptor A(Il17ra)
78286	neuron navigator 2(Nav2)
58203	Z-DNA binding protein 1(Zbp1)
209387	tripartite motif-containing 30D(Trim30d)
20753	small proline-rich protein 1A(Sprr1a)
21853	timeless circadian clock 1(Timeless)
66197	CDC28 protein kinase regulatory subunit 2(Cks2)
11799	baculoviral IAP repeat-containing 5(Birc5)
16164	interleukin 13 receptor, alpha 1(Il13ra1)
56532	receptor-interacting serine-threonine kinase 3(Ripk3)
69191	protein disulfide isomerase associated 2(Pdia2)
108912	cell division cycle associated 2(Cdca2)
100043636	expressed sequence AI662270(AI662270)
16190	interleukin 4 receptor, alpha(Il4ra)
224405	cysteine and tyrosine-rich protein 1(Cyyr1)
108911	regulator of chromosome condensation 2(Rcc2)
218975	mitogen-activated protein kinase 1 interacting protein 1-like(Mapk1ip1l)
106096	expressed sequence BB157357(BB157357)
56524	membrane protein, palmitoylated 6 (MAGUK p55 subfamily member 6)(Mpp6)
16182	interleukin 18 receptor 1(Il18r1)
20750	secreted phosphoprotein 1(Spp1)
21825	thrombospondin 1(Thbs1)
16178	interleukin 1 receptor, type II(Il1r2)
110794	CCAAT/enhancer binding protein (C/EBP), epsilon(Cebpe)
20745	sparc/osteonectin, cwcv and kazal-like domains proteoglycan 1(Spock1)
16176	interleukin 1 beta(Il1b)
14289	formyl peptide receptor 2(Fpr2)
20849	signal transducer and activator of transcription 4(Stat4)
21816	transglutaminase 1, K polypeptide(Tgm1)
16453	Janus kinase 3(Jak3)
70605	zinc finger, DHHC domain containing 24(Zdhhc24)
16193	interleukin 6(Il6)
15117	hyaluronan synthase 2(Has2)
15116	hyaluronan synthase1(Has1)
66293	RIKEN cDNA 1810032O08 gene(1810032O08Rik)
211228	leucine rich repeat containing 25(Lrrc25)
66282	translation machinery associated 16(Tma16)
72515	WD repeat domain 43(Wdr43)
72512	transmembrane protein 173(Tmem173)
18636	complement factor properdin(Cfp)
328365	zinc finger, MIZ-type containing 1(Zmiz1)
226652	Rho GTPase activating protein 30(Arhgap30)
65221	solute carrier family 15, member 3(Slc15a3)
14283	fos-like antigen 1(Fosl1)
16477	jun B proto-oncogene(Junb)
545260	arylsulfatase i(Arsi)
15139	hemolytic complement(Hc)
11859	paired-like homeobox 2a(Phox2a)
228859	fat storage-inducing transmembrane protein 2(Fitm2)
53314	basic leucine zipper transcription factor, ATF-like(Batf)
195209	predicted gene 22(Gm22)
65255	ankyrin repeat and SOCS box-containing 4(Asb4)
215798	adhesion G protein-coupled receptor G6(Adgrg6)
11846	arginase, liver(Arg1)
242915	GRB2 associated regulator of MAPK1 subtype 2(Garem2)
15162	hemopoietic cell kinase(Hck)
23962	2'-5' oligoadenylate synthetase-like 2(Oasl2)
17874	myeloid differentiation primary response gene 88(Myd88)
110958	meiosis 1 associated protein(M1ap)
13836	Eph receptor A2(Epha2)
16792	lysosomal-associated protein transmembrane 5(Laptm5)
258516	olfactory receptor 850(Olfr850)
56696	G protein-coupled receptor 132(Gpr132)
17869	myelocytomatosis oncogene(Myc)
18712	proviral integration site 1(Pim1)
17906	myosin, light polypeptide 2, regulatory, cardiac, slow(Myl2)
18726	leukocyte immunoglobulin-like receptor, subfamily A (with TM domain), member 6(Lilra6)
20612	sialic acid binding Ig-like lectin 1, sialoadhesin(Siglec1)
20613	snail family zinc finger 1(Snai1)
233186	sialic acid binding Ig-like lectin F(Siglecf)
74091	N-acetylneuraminate pyruvate lyase(Npl)
59014	ribosome biogenesis regulator 1(Rrs1)
16819	lipocalin 2(Lcn2)
64380	membrane-spanning 4-domains, subfamily A, member 4C(Ms4a4c)
64378	G-protein coupled receptor 88(Gpr88)
77220	transmembrane protein 200A(Tmem200a)
17897	myosin, light polypeptide 3(Myl3)
13874	epiregulin(Ereg)
16858	lectin, galactose binding, soluble 7(Lgals7)
18755	protein kinase C, eta(Prkch)
77875	cytochrome P450, family 4, subfamily f, polypeptide 41 pseudogene(Cyp4f41-ps)
237500	transmembrane and tetratricopeptide repeat containing 3(Tmtc3)
216858	potassium channel tetramerisation domain containing 11(Kctd11)
108673	coiled-coil domain containing 86(Ccdc86)
15002	histocompatibility 2, O region beta locus(H2-Ob)
20716	serine (or cysteine) peptidase inhibitor, clade A, member 3N(Serpina3n)
20717	serine (or cysteine) peptidase inhibitor, clade A, member 3M(Serpina3m)
12267	complement component 3a receptor 1(C3ar1)
21679	TEA domain family member 4(Tead4)
69564	nicotinamide riboside kinase 2(Nmrk2)
14997	histocompatibility 2, M region locus 9(H2-M9)
16848	LFNG O-fucosylpeptide 3-beta-N-acetylglucosaminyltransferase(Lfng)
56619	C-type lectin domain family 4, member e(Clec4e)
12273	complement component 5a receptor 1(C5ar1)
68588	collagen triple helix repeat containing 1(Cthrc1)
16846	leptin(Lep)
107585	deiodinase, iodothyronine type III(Dio3)
18772	plakophilin 1(Pkp1)
19734	regulator of G-protein signaling 16(Rgs16)
671336	predicted gene 9530(Gm9530)
59126	NIMA (never in mitosis gene a)-related expressed kinase 6(Nek6)
217826	potassium channel, subfamily K, member 13(Kcnk13)
100043424	predicted gene 14005(Gm14005)
18793	plasminogen activator, urokinase receptor(Plaur)
12235	BUB1, mitotic checkpoint serine/threonine kinase(Bub1)
320207	phosphoinositide-3-kinase, regulatory subunit 5, p101(Pik3r5)
78929	polymerase (RNA) III (DNA directed) polypeptide H(Polr3h)
54672	adhesion G protein-coupled receptor G3(Adgrg3)
545812	paired immunoglobin-like type 2 receptor beta 2(Pilrb2)
16875	LIM homeobox protein 8(Lhx8)
20698	sphingosine kinase 1(Sphk1)
74039	Nfat activating molecule with ITAM motif 1(Nfam1)
16878	leukemia inhibitory factor(Lif)
74041	DNA damage-induced apoptosis suppressor(Ddias)
20519	solute carrier family 22 (organic cation transporter), member 3(Slc22a3)
320046	RIKEN cDNA F730043M19 gene(F730043M19Rik)
240672	dual specificity phosphatase 5(Dusp5)
16658	v-maf musculoaponeurotic fibrosarcoma oncogene family, protein B (avian)(Mafb)
18826	lymphocyte cytosolic protein 1(Lcp1)
64450	G protein-coupled receptor 85(Gpr85)
195564	selection and upkeep of intraepithelial T cells 3(Skint3)
66468	spindle and kinetochore associated complex subunit 1(Ska1)
23801	arachidonate lipoxygenase 3(Aloxe3)
12069	brain expressed X-linked 2(Bex2)
100087	KTI12 homolog, chromatin associated(Kti12)
244049	multiple C2 domains, transmembrane 2(Mctp2)
67573	lysyl oxidase-like 4(Loxl4)
16643	killer cell lectin-like receptor, subfamily D, member 1(Klrd1)
78052	transmembrane protein 190(Tmem190)
22695	zinc finger protein 36(Zfp36)
20539	solute carrier family 7 (cationic amino acid transporter, y+ system), member 5(Slc7a5)
107652	UDP-N-acetylglucosamine pyrophosphorylase 1(Uap1)
16693	keratin associated protein 11-1(Krtap11-1)
12046	B cell leukemia/lymphoma 2 related protein A1c(Bcl2a1c)
54608	abhydrolase domain containing 2(Abhd2)
12047	B cell leukemia/lymphoma 2 related protein A1d(Bcl2a1d)
80910	G protein-coupled receptor 84(Gpr84)
236312	interferon activated gene 209(Ifi209)
70325	phosphatidylinositol glycan anchor biosynthesis, class W(Pigw)
12035	branched chain aminotransferase 1, cytosolic(Bcat1)
12061	bradykinin receptor, beta 1(Bdkrb1)
266459	eukaryotic translation initiation factor 1A pseudogene(Gm5039)
72244	RIKEN cDNA 1600014C10 gene(1600014C10Rik)
233079	free fatty acid receptor 2(Ffar2)
433470	expressed sequence AA467197(AA467197)
80914	uridine-cytidine kinase 2(Uck2)
13040	cathepsin S(Ctss)
107684	coronin, actin binding protein 2A(Coro2a)
12051	B cell leukemia/lymphoma 3(Bcl3)
14017	ecotropic viral integration site 2a(Evi2a)
66540	family with sequence similarity 107, member B(Fam107b)
667597	cDNA sequence BC023105(BC023105)
56743	linker for activation of T cells family, member 2(Lat2)
320100	RELT tumor necrosis factor receptor(Relt)
70358	six transmembrane epithelial antigen of the prostate 1(Steap1)
74137	NUAK family, SNF1-like kinase, 2(Nuak2)
71302	Rho GTPase activating protein 26(Arhgap26)
15951	interferon activated gene 204(Ifi204)
15950	interferon activated gene 203(Ifi203)
14038	WAP four-disulfide core domain 18(Wfdc18)
77125	interleukin 33(Il33)
223648	coiled-coil domain containing 166(Ccdc166)
76080	tocopherol (alpha) transfer protein-like(Ttpal)
75234	ring finger protein 19B(Rnf19b)
226419	dual-specificity tyrosine-(Y)-phosphorylation regulated kinase 3(Dyrk3)
56708	cardiotrophin-like cytokine factor 1(Clcf1)
20556	schlafen 2(Slfn2)
74175	cysteine-rich C-terminal 1(Crct1)
12984	colony stimulating factor 2 receptor, beta 2, low-affinity (granulocyte-macrophage)(Csf2rb2)
12981	colony stimulating factor 2 (granulocyte-macrophage)(Csf2)
20568	secretory leukocyte peptidase inhibitor(Slpi)
67486	polymerase (RNA) III (DNA directed) polypeptide G(Polr3g)
328594	RIKEN cDNA D630010B17 gene(D630010B17Rik)
12983	colony stimulating factor 2 receptor, beta, low-affinity (granulocyte-macrophage)(Csf2rb)
218630	cyclin O(Ccno)
56722	LPS-induced TN factor(Litaf)
72318	cytohesin 4(Cyth4)
170677	cadherin-related family member 1(Cdhr1)
52009	hematological and neurological expressed 1-like(Hn1l)
18148	nucleophosmin 1(Npm1)
67724	processing of precursor 1, ribonuclease P/MRP family, (S. cerevisiae)(Pop1)
17071	lymphocyte antigen 6 complex, locus F(Ly6f)
66650	nephrocan(Nepn)
17069	lymphocyte antigen 6 complex, locus E(Ly6e)
14825	chemokine (C-X-C motif) ligand 1(Cxcl1)
216161	strawberry notch homolog 2 (Drosophila)(Sbno2)
637515	NLR family, pyrin domain containing 1B(Nlrp1b)
103551	RIKEN cDNA E130012A19 gene(E130012A19Rik)
243262	2'-5' oligoadenylate synthetase 1F(Oas1f)
17057	killer cell lectin-like receptor subfamily B member 1A(Klrb1a)
622976	predicted gene 6377(Gm6377)
17082	interleukin 1 receptor-like 1(Il1rl1)
13610	sphingosine-1-phosphate receptor 3(S1pr3)
69941	RIKEN cDNA 2810408I11 gene(2810408I11Rik)
12642	cholesterol 25-hydroxylase(Ch25h)
14840	germ cell associated 1(Gsg1)
67742	SAM domain, SH3 domain and nuclear localization signals, 1(Samsn1)
67728	DPH2 homolog(Dph2)
12653	chromogranin B(Chgb)
14836	goosecoid homeobox(Gsc)
100034251	WAP four-disulfide core domain 17(Wfdc17)
99686	expressed sequence AI606473(AI606473)
14793	cell division cycle associated 3(Cdca3)
66681	phosphoglucomutase 1(Pgm1)
13599	endothelin converting enzyme-like 1(Ecel1)
384009	GLI pathogenesis-related 2(Glipr2)
227210	cyclin Y-like 1(Ccnyl1)
13586	eosinophil-associated, ribonuclease A family, member 1(Ear1)
21426	transcription factor EC(Tfec)
80885	hydroxycarboxylic acid receptor 2(Hcar2)
74306	protease, serine 46(Prss46)
12608	CCAAT/enhancer binding protein (C/EBP), beta(Cebpb)
18140	ubiquitin-like, containing PHD and RING finger domains, 1(Uhrf1)
212980	solute carrier family 45, member 3(Slc45a3)
170741	paired immunoglobin-like type 2 receptor beta 1(Pilrb1)
78593	nuclear receptor interacting protein 3(Nrip3)
17129	SMAD family member 5(Smad5)
104681	solute carrier family 16 (monocarboxylic acid transporters), member 6(Slc16a6)
73121	refilin A(Rflna)
22402	WNT1 inducible signaling pathway protein 1(Wisp1)
80782	killer cell lectin-like receptor subfamily B member 1B(Klrb1b)
107321	leupaxin(Lpxn)
68763	RIKEN cDNA 1110038B12 gene(1110038B12Rik)
73130	transmembrane p24 trafficking protein 5(Tmed5)
18111	neuronatin(Nnat)
633640	transmembrane protein 267(Tmem267)
56847	aldehyde dehydrogenase family 1, subfamily A3(Aldh1a3)
13664	eukaryotic translation initiation factor 1A(Eif1a)
18049	nerve growth factor(Ngf)
14728	leukocyte immunoglobulin-like receptor, subfamily B, member 4A(Lilrb4a)
217578	bromodomain adjacent to zinc finger domain 1A(Baz1a)
57781	CD200 receptor 1(Cd200r1)
238377	G protein-coupled receptor 68(Gpr68)
68774	membrane-spanning 4-domains, subfamily A, member 6D(Ms4a6d)
17096	LYN proto-oncogene, Src family tyrosine kinase(Lyn)
239463	family with sequence similarity 83, member A(Fam83a)
13654	early growth response 2(Egr2)
66614	G patch domain containing 4(Gpatch4)
14726	podoplanin(Pdpn)
52033	PDZ binding kinase(Pbk)
14727	leukocyte immunoglobulin-like receptor, subfamily B, member 4B(Lilr4b)
14744	G-protein coupled receptor 65(Gpr65)
230678	transmembrane protein 125(Tmem125)
58861	cysteinyl leukotriene receptor 1(Cysltr1)
19011	endonuclease, polyU-specific(Endou)
208628	kinetochore associated 1(Kntc1)
11501	a disintegrin and metallopeptidase domain 8(Adam8)
241633	ATPase, class I, type 8B, member 4(Atp8b4)
20210	serum amyloid A 3(Saa3)
20209	serum amyloid A 2(Saa2)
319765	insulin-like growth factor 2 mRNA binding protein 2(Igf2bp2)
628900	serine (or cysteine) peptidase inhibitor, clade A, member 3I(Serpina3i)
13730	epithelial membrane protein 1(Emp1)
76400	phosphatidylethanolamine binding protein 2(Pbp2)
98711	retinol dehydrogenase 10 (all-trans)(Rdh10)
12776	chemokine (C-C motif) receptor 8(Ccr8)
257932	olfactory receptor 332(Olfr332)
19116	prolactin receptor(Prlr)
12774	chemokine (C-C motif) receptor 5(Ccr5)
791367	predicted gene 10099(Gm10099)
12772	chemokine (C-C motif) receptor 2(Ccr2)
55985	chemokine (C-X-C motif) ligand 13(Cxcl13)
70024	minichromosome maintenance 10 replication initiation factor(Mcm10)
55991	pannexin 1(Panx1)
55989	NOP58 ribonucleoprotein(Nop58)
12763	cytidine monophospho-N-acetylneuraminic acid hydroxylase(Cmah)
66815	coiled-coil domain containing 109B(Ccdc109b)
232798	leukocyte receptor cluster (LRC) member 8(Leng8)
20190	ryanodine receptor 1, skeletal muscle(Ryr1)
66813	BCL2-like 14 (apoptosis facilitator)(Bcl2l14)
16906	lamin B1(Lmnb1)
74442	sphingomyelin synthase 2(Sgms2)
670198	predicted gene 10734(Gm10734)
22376	Wiskott-Aldrich syndrome(Was)
70045	RIKEN cDNA 2610528A11 gene(2610528A11Rik)
117167	STEAP family member 4(Steap4)
213002	interferon induced transmembrane protein 6(Ifitm6)
223881	Rho family GTPase 1(Rnd1)
231805	paired immunoglobin-like type 2 receptor alpha(Pilra)
319197	G protein-coupled receptor 4(Gpr4)
16995	leukotriene B4 receptor 1(Ltb4r1)
320790	chromodomain helicase DNA binding protein 7(Chd7)
77411	epithelial splicing regulatory protein 2(Esrp2)
12721	coronin, actin binding protein 1A(Coro1a)
17952	NLR family, apoptosis inhibitory protein 6(Naip6)
211770	tribbles pseudokinase 1(Trib1)
30059	translocase of inner mitochondrial membrane 10(Timm10)
30058	translocase of inner mitochondrial membrane 8A1(Timm8a1)
17969	neutrophil cytosolic factor 1(Ncf1)
13803	ectodermal-neural cortex 1(Enc1)
72042	coactosin-like 1 (Dictyostelium)(Cotl1)
17972	neutrophil cytosolic factor 4(Ncf4)
244237	tumor necrosis factor receptor superfamily, member 26(Tnfrsf26)
20116	ribosomal protein S8(Rps8)
12700	cytokine inducible SH2-containing protein(Cish)
319229	secretin receptor(Sctr)
12702	suppressor of cytokine signaling 3(Socs3)
17921	myosin VIIA(Myo7a)
16975	low density lipoprotein receptor-related protein 8, apolipoprotein e receptor(Lrp8)
22324	vav 1 oncogene(Vav1)
100504104	predicted gene 16062(Gm16062)
14620	gap junction protein, beta 3(Gjb3)
229323	G protein-coupled receptor 171(Gpr171)
14621	gap junction protein, beta 4(Gjb4)
14585	glial cell line derived neurotrophic factor family receptor alpha 1(Gfra1)
14584	glutamine fructose-6-phosphate transaminase 2(Gfpt2)
434215	leucine rich repeat containing 32(Lrrc32)
12398	core-binding factor, runt domain, alpha subunit 2, translocated to, 3 (human)(Cbfa2t3)
13349	atypical chemokine receptor 1 (Duffy blood group)(Ackr1)
245945	RNA binding motif protein 47(Rbm47)
70769	nucleolar and coiled-body phosphoprotein 1(Nolc1)
12394	runt related transcription factor 1(Runx1)
381418	cortexin 2(Ctxn2)
20344	selectin, platelet(Selp)
14570	Rho GDP dissociation inhibitor (GDI) gamma(Arhgdig)
50934	solute carrier family 7 (cationic amino acid transporter, y+ system), member 8(Slc7a8)
170942	erythroid differentiation regulator 1(Erdr1)
18414	oncostatin M receptor(Osmr)
108078	oxidized low density lipoprotein (lectin-like) receptor 1(Olr1)
66898	BAI1-associated protein 2-like 1(Baiap2l1)
50930	tumor necrosis factor (ligand) superfamily, member 14(Tnfsf14)
18408	solute carrier family 25 (mitochondrial carrier ornithine transporter), member 15(Slc25a15)
20339	selectin, endothelial cell(Sele)
22235	UDP-glucose dehydrogenase(Ugdh)
217216	cDNA sequence BC030867(BC030867)
20303	chemokine (C-C motif) ligand 4(Ccl4)
319271	RIKEN cDNA A130072N09 gene(A130072N09Rik)
101612	glutamate-rich WD repeat containing 1(Grwd1)
15504	DnaJ heat shock protein family (Hsp40) member B3(Dnajb3)
100038355	runt related transcription factor 2, opposite strand 1(Runx2os1)
12353	carbonic anhydrase 6(Car6)
20296	chemokine (C-C motif) ligand 2(Ccl2)
20293	chemokine (C-C motif) ligand 12(Ccl12)
12363	caspase 4, apoptosis-related cysteine peptidase(Casp4)
107094	ribosomal RNA processing 12 homolog (S. cerevisiae)(Rrp12)
20288	macrophage scavenger receptor 1(Msr1)
96875	proteoglycan 4 (megakaryocyte stimulating factor, articular superficial zone protein)(Prg4)
14544	guanine deaminase(Gda)
11699	alpha 1 microglobulin/bikunin(Ambp)
19217	prostaglandin E receptor 2 (subtype EP2)(Ptger2)
20315	chemokine (C-X-C motif) ligand 12(Cxcl12)
224109	negative regulator of reactive oxygen species(Nrros)
72925	membrane-associated ring finger (C3HC4) 1(March1)
319293	RIKEN cDNA A530099J19 gene(A530099J19Rik)
20310	chemokine (C-X-C motif) ligand 2(Cxcl2)
666907	membrane-spanning 4-domains, subfamily A, member 4A(Ms4a4a)
19225	prostaglandin-endoperoxide synthase 2(Ptgs2)
20308	chemokine (C-C motif) ligand 9(Ccl9)
227929	cytohesin 1 interacting protein(Cytip)
20307	chemokine (C-C motif) ligand 8(Ccl8)
66929	anti-silencing function 1B histone chaperone(Asf1b)
20306	chemokine (C-C motif) ligand 7(Ccl7)
20305	chemokine (C-C motif) ligand 6(Ccl6)
14528	GTP cyclohydrolase 1(Gch1)
22152	tubulin, beta 3 class III(Tubb3)
60504	interleukin 21 receptor(Il21r)
114644	solute carrier family 13 (sodium-dependent dicarboxylate transporter), member 3(Slc13a3)
17392	matrix metallopeptidase 3(Mmp3)
71934	carbonic anhydrase 13(Car13)
320664	Cas scaffolding protein family member 4(Cass4)
68040	zinc finger protein 593(Zfp593)
70701	NIPA-like domain containing 1(Nipal1)
26909	exonuclease 1(Exo1)
74558	GTPase, very large interferon inducible 1(Gvin1)
319711	RIKEN cDNA E230029C05 gene(E230029C05Rik)
104943	family with sequence similarity 110, member C(Fam110c)
77777	UL16 binding protein 1(Ulbp1)
69716	thyroid hormone receptor interactor 13(Trip13)
60530	fidgetin-like 1(Fignl1)
320685	dCMP deaminase(Dctd)
381319	basic leucine zipper transcription factor, ATF-like 3(Batf3)
19267	protein tyrosine phosphatase, receptor type, E(Ptpre)
102640328	uncharacterized LOC102640328(LOC102640328)
11752	annexin A8(Anxa8)
75590	dual specificity phosphatase 9(Dusp9)
74516	RIKEN cDNA A730049H05 gene(A730049H05Rik)
327988	predicted gene 9975(Gm9975)
17357	MARCKS-like 1(Marcksl1)
12310	calcitonin/calcitonin-related polypeptide, alpha(Calca)
20254	secretogranin II(Scg2)
15566	5-hydroxytryptamine (serotonin) receptor 7(Htr7)
19288	pentraxin related gene(Ptx3)
66871	copine VIII(Cpne8)
50790	acyl-CoA synthetase long-chain family member 4(Acsl4)
56193	pleckstrin(Plek)
14455	growth arrest specific 5(Gas5)
74732	syntaxin 11(Stx11)
15423	homeobox C4(Hoxc4)
12523	CD84 antigen(Cd84)
105853	mal, T cell differentiation protein 2(Mal2)
69810	C-type lectin domain family 4, member b1(Clec4b1)
56200	DEAD (Asp-Glu-Ala-Asp) box polypeptide 21(Ddx21)
19362	RAD51 associated protein 1(Rad51ap1)
170786	CD209a antigen(Cd209a)
12514	CD68 antigen(Cd68)
72828	ubiquitin associated and SH3 domain containing, B(Ubash3b)
13496	AT rich interactive domain 3A (BRIGHT-like)(Arid3a)
67849	cell division cycle associated 5(Cdca5)
12534	cyclin-dependent kinase 1(Cdk1)
11541	adenosine A2b receptor(Adora2b)
212531	SH3 domain binding glutamic acid-rich protein like 2(Sh3bgrl2)
11542	adenosine A3 receptor(Adora3)
30938	FYVE, RhoGEF and PH domain containing 3(Fgd3)
116903	calcitonin-related polypeptide, beta(Calcb)
20419	Shc SH2-domain binding protein 1(Shcbp1)
320609	striatin interacting protein 2(Strip2)
104732	RIKEN cDNA 4930427A07 gene(4930427A07Rik)
71690	endothelial cell-specific molecule 1(Esm1)
328162	tRNA methyltransferase 61A(Trmt61a)
13449	docking protein 2(Dok2)
20425	serine hydroxymethyltransferase 1 (soluble)(Shmt1)
19332	RAB20, member RAS oncogene family(Rab20)
170780	CD209e antigen(Cd209e)
105247229	predicted gene, 42363(Gm42363)
69771	RIKEN cDNA 1810019D21 gene(1810019D21Rik)
15368	heme oxygenase 1(Hmox1)
12508	CD53 antigen(Cd53)
170776	CD209c antigen(Cd209c)
433940	family with sequence similarity 222, member A(Fam222a)
12505	CD44 antigen(Cd44)
15361	high mobility group AT-hook 1(Hmga1)
110109	NOP2 nucleolar protein(Nop2)
20442	ST3 beta-galactoside alpha-2,3-sialyltransferase 1(St3gal1)
94092	tripartite motif-containing 16(Trim16)
15365	high mobility group AT-hook 2, pseudogene 1(Hmga2-ps1)
50778	regulator of G-protein signaling 1(Rgs1)
12457	nocturnin(Noct)
100042794	predicted gene 4035(Gm4035)
69885	aurora kinase A and ninein interacting protein(Aunip)
75750	solute carrier family 10 (sodium/bile acid cotransporter family), member 6(Slc10a6)
13537	dual specificity phosphatase 2(Dusp2)
17279	maternal embryonic leucine zipper kinase(Melk)
66953	cell division cycle associated 7(Cdca7)
116939	patatin-like phospholipase domain containing 3(Pnpla3)
12475	CD14 antigen(Cd14)
75766	dendrocyte expressed seven transmembrane protein(Dcstamp)
11611	alanine-glyoxylate aminotransferase(Agxt)
94176	dedicator of cyto-kinesis 2(Dock2)
319446	dipeptidase 2(Dpep2)
28126	NOP16 nucleolar protein(Nop16)
30878	apelin(Apln)
30877	guanine nucleotide binding protein-like 3 (nucleolar)(Gnl3)
27052	acyloxyacyl hydrolase(Aoah)
20359	sema domain, transmembrane domain (TM), and cytoplasmic domain, (semaphorin) 6B(Sema6b)
11622	aryl-hydrocarbon receptor(Ahr)
20361	sema domain, immunoglobulin domain (Ig), and GPI membrane anchor, (semaphorin) 7A(Sema7a)
78512	RIKEN cDNA 3300005D01 gene(3300005D01Rik)
11647	alkaline phosphatase, liver/bone/kidney(Alpl)
12447	cyclin E1(Ccne1)
17218	minichromosome maintenance complex component 5(Mcm5)
20375	spleen focus forming virus (SFFV) proviral integration oncogene(Spi1)
54123	interferon regulatory factor 7(Irf7)
67951	tubulin, beta 6 class V(Tubb6)
17229	tryptase beta 2(Tpsb2)
57266	chemokine (C-X-C motif) ligand 14(Cxcl14)
231507	placenta-specific 8(Plac8)
27056	interferon regulatory factor 5(Irf5)

## Sheet: C1upC4up
ENTREZ_GENE_ID	Name
66448	mitochondrial ribosomal protein L20(Mrpl20)
229672	BCLl2-like 15(Bcl2l15)
20971	syndecan 4(Sdc4)

## Sheet: C1downC4up
ENTREZ_GENE_ID	Name
327760	predicted gene 20611(Gm20611)
21401	transcription elongation factor A (SII), 3(Tcea3)
67198	spermatogenesis associated, serine-rich 2-like(Spats2l)
231238	sel-1 suppressor of lin-12-like 3 (C. elegans)(Sel1l3)
21393	titin-cap(Tcap)
271424	inositol hexaphosphate kinase 3(Ip6k3)
100040567	predicted gene 12409(Gm12409)
320977	RIKEN cDNA A330023F24 gene(A330023F24Rik)
320440	RIKEN cDNA 9530091C08 gene(9530091C08Rik)
619331	zinc fingr protein 551(Zfp551)
16514	potassium inwardly rectifying channel, subfamily J, member 11(Kcnj11)
100041562	predicted gene 14762(Gm14762)
21390	thromboxane A2 receptor(Tbxa2r)
219134	shisa family member 2(Shisa2)
329251	protein phosphatase 1, regulatory (inhibitor) subunit 12B(Ppp1r12b)
102916	expressed sequence AI451458(AI451458)
67731	F-box protein 32(Fbxo32)
192285	PHD finger protein 21A(Phf21a)
242702	myomesin family, member 3(Myom3)
75984	RIKEN cDNA 5031415H12 gene(5031415H12Rik)
70985	RIKEN cDNA 4931406E20 gene(4931406E20Rik)
73719	late cornified envelope 1C(Lce1c)
73852	DNA segment, Chr 3, ERATO Doi 751, expressed(D3Ertd751e)
100043229	predicted gene 10046(Gm10046)
80883	netrin G1(Ntng1)
170651	keratin associated protein 19-2(Krtap19-2)
80334	Kv channel interacting protein 4(Kcnip4)
102634502	RIKEN cDNA 2900060L22 gene(2900060L22Rik)
621549	predicted gene 11783(Gm11783)
434437	aminomethyltransferase(Amt)
16565	kinesin family member 21B(Kif21b)
241688	double zinc ribbon and ankyrin repeat domains 1(Dzank1)
81877	tenascin XB(Tnxb)
80794	Casitas B-lineage lymphoma c(Cblc)
320916	WSC domain containing 2(Wscd2)
16581	kinesin family member C2(Kifc2)
414089	gap junction protein, alpha 6(Gja6)
328783	mesothelin-like(Mslnl)
278672	double homeobox B-like 1(Duxbl1)
68339	coiled-coil domain containing 88C(Ccdc88c)
100126879	predicted gene 10759(Gm10759)
14768	LanC (bacterial lantibiotic synthetase component C)-like 1(Lancl1)
78617	CSA-conditional, T cell activation-dependent protein(Cstad)
12589	intraflagellar transport 81(Ift81)
12561	cadherin 4(Cdh4)
240023	poly(A)-specific ribonuclease (PARN)-like domain containing 1(Pnldc1)
117590	ankyrin repeat and SOCS box-containing 10(Asb10)
100502887	olfactory receptor 331(Olfr331)
216613	coiled-coil domain containing 85A(Ccdc85a)
212448	RIKEN cDNA 9330159F19 gene(9330159F19Rik)
11488	a disintegrin and metallopeptidase domain 11(Adam11)
78103	RIKEN cDNA 8430431K14 gene(8430431K14Rik)
77524	RIKEN cDNA C030017B01 gene(C030017B01Rik)
263764	cellular repressor of E1A-stimulated genes 2(Creg2)
12556	cadherin 16(Cdh16)
17472	guanylate binding protein 4(Gbp4)
70054	coiled-coil domain containing 89(Ccdc89)
24053	sarcoglycan, gamma (dystrophin-associated glycoprotein)(Sgcg)
791371	predicted gene 9910(Gm9910)
71637	RIKEN cDNA 4930413F20 gene(4930413F20Rik)
83555	testis expressed gene 13(Tex13)
14263	flavin containing monooxygenase 5(Fmo5)
78285	RIKEN cDNA 5330426L24 gene(5330426L24Rik)
14262	flavin containing monooxygenase 3(Fmo3)
228785	myosin, light polypeptide kinase 2, skeletal muscle(Mylk2)
329366	coiled-coil domain containing 187(Ccdc187)
381983	lemur tyrosine kinase 3(Lmtk3)
17986	Norrie disease (pseudoglioma) (human)(Ndp)
100381258	Riken cDNA D930001M23 gene(D930001M23Rik)
21834	thyroid hormone receptor beta(Thrb)
93842	immunoglobulin superfamily, member 9(Igsf9)
229776	CDC14 cell division cycle 14A(Cdc14a)
20167	reticulon 2 (Z-band associated protein)(Rtn2)
320265	family with sequence similarity 19, member A1(Fam19a1)
232232	histone deacetylase 11(Hdac11)
320865	cadherin 18(Cdh18)
234725	zinc finger protein 612(Zfp612)
68725	RIKEN cDNA 1110032F04 gene(1110032F04Rik)
320379	RIKEN cDNA D630028G08 gene(D630028G08Rik)
76877	RAB36, member RAS oncogene family(Rab36)
338535	RIKEN cDNA E030013I19 gene(E030013I19Rik)
243725	protein phosphatase 1, regulatory (inhibitor) subunit 9A(Ppp1r9a)
56504	serine/arginine-rich protein specific kinase 3(Srpk3)
380912	zinc finger protein 395(Zfp395)
71564	IZUMO family member 4(Izumo4)
329738	AKNA domain containing 1(Aknad1)
108809	RIKEN cDNA 4933407E24 gene(4933407E24Rik)
73001	RIKEN cDNA 2900055J20 gene(2900055J20Rik)
69183	C1q and tumor necrosis factor related protein 2(C1qtnf2)
271508	RIKEN cDNA 4933408B17 gene(4933408B17Rik)
78751	zinc finger CCCH type containing 6(Zc3h6)
69179	transmembrane protein 110(Tmem110)
74405	EF-hand domain (C-terminal) containing 2(Efhc2)
11875	ADP-ribosyltransferase 5(Art5)
18628	period circadian clock 3(Per3)
224997	discs, large (Drosophila) homolog-associated protein 1(Dlgap1)
241525	yippee-like 4 (Drosophila)(Ypel4)
278304	zinc finger protein 385C(Zfp385c)
16494	potassium voltage-gated channel, shaker-related, subfamily, member 6(Kcna6)
110751	a disintegrin and metallopeptidase domain 33(Adam33)
23967	odd-skipped related 1 (Drosophila)(Osr1)
320323	RIKEN cDNA A930038B10 gene(A930038B10Rik)
244859	ankyrin repeat and kinase domain containing 1(Ankk1)
16511	potassium voltage-gated channel, subfamily H (eag-related), member 2(Kcnh2)
101190	expressed sequence AI853106(AI853106)
103149	ureidopropionase, beta(Upb1)
13835	Eph receptor A1(Epha1)
269016	SH3 domain containing ring finger 2(Sh3rf2)
75561	RIKEN cDNA 1700016J18 gene(1700016J18Rik)
383348	potassium channel tetramerisation domain containing 16(Kctd16)
241989	poly(A) binding protein, cytoplasmic 4-like(Pabpc4l)
240332	solute carrier family 6 (neurotransmitter transporter, L-proline), member 7(Slc6a7)
68528	small integral membrane protein 6(Smim6)
21743	indolethylamine N-methyltransferase(Inmt)
78403	RIKEN cDNA 2900041M22 gene(2900041M22Rik)
74071	lamin tail domain containing 1(Lmntd1)
20667	SRY (sex determining region Y)-box 12(Sox12)
102641406	predicted gene, 38556(Gm38556)
215814	coiled-coil domain containing 28A(Ccdc28a)
100039227	double homeobox B-like 2(Duxbl2)
77741	RIKEN cDNA 6720483E21 gene(6720483E21Rik)
69678	ataxia, cerebellar, Cayman type, opposite strand(Atcayos)
100504518	RIKEN cDNA 3425401B19 gene(3425401B19Rik)
68515	myeloid-associated differentiation marker-like 2(Myadml2)
78449	RIKEN cDNA 2700046A07 gene(2700046A07Rik)
259012	olfactory receptor 1052(Olfr1052)
399612	RIKEN cDNA 9630010G10 gene(9630010G10Rik)
233199	myosin binding protein C, fast-type(Mybpc2)
100038364	predicted gene 10836(Gm10836)
22253	unc-5 netrin receptor C(Unc5c)
215031	vestigial like family member 2(Vgll2)
72383	cornifelin(Cnfn)
93960	naked cuticle 1 homolog (Drosophila)(Nkd1)
791287	predicted gene 9951(Gm9951)
244198	olfactomedin-like 1(Olfml1)
217258	ATP-binding cassette, sub-family A (ABC1), member 8a(Abca8a)
213402	armadillo repeat containing 2(Armc2)
12922	corticotropin releasing hormone receptor 2(Crhr2)
434198	RIKEN cDNA B130024G19 gene(B130024G19Rik)
211187	leucine-rich repeats and transmembrane domains 2(Lrtm2)
103712	RIKEN cDNA 6330403K07 gene(6330403K07Rik)
217306	CD300E molecule(Cd300e)
72393	Fas apoptotic inhibitory molecule 2(Faim2)
235300	transmembrane protein 136(Tmem136)
227058	dynein, axonemal, heavy chain 7B(Dnah7b)
20269	sodium channel, voltage-gated, type III, alpha(Scn3a)
319682	RIKEN cDNA D830026I12 gene(D830026I12Rik)
69017	proline-rich transmembrane protein 2(Prrt2)
12335	calpain 3(Capn3)
21673	deoxynucleotidyltransferase, terminal(Dntt)
50873	Parkinson disease (autosomal recessive, juvenile) 2, parkin(Park2)
69538	anthrax toxin receptor 1(Antxr1)
74011	solute carrier family 25, member 27(Slc25a27)
74554	RIKEN cDNA 9130002K18 gene(9130002K18Rik)
12348	carbonic anhydrase 11(Car11)
268935	signal peptide, CUB domain, EGF-like 3(Scube3)
74511	leucine rich repeat containing 17(Lrrc17)
20230	special AT-rich sequence binding protein 1(Satb1)
232174	cytochrome P450, family 26, subfamily b, polypeptide 1(Cyp26b1)
630579	zinc finger protein 80(Zfp808)
101563	expressed sequence AI426330(AI426330)
103288	expressed sequence AI836737(AI836737)
320700	RIKEN cDNA A930033H14 gene(A930033H14Rik)
110876	sodium channel, voltage-gated, type II, alpha(Scn2a)
216867	solute carrier family 16 (monocarboxylic acid transporters), member 11(Slc16a11)
71893	NADPH oxidase organizer 1(Noxo1)
434128	PNMA-like 2(Pnmal2)
12526	CD8 antigen, beta chain 1(Cd8b1)
68957	progestin and adipoQ receptor family member VI(Paqr6)
56198	hairy/enhancer-of-split related with YRPW motif-like(Heyl)
231946	family with sequence similarity 221, member A(Fam221a)
14451	growth arrest specific 1(Gas1)
69489	RIKEN cDNA 2310007J06 gene(2310007J06Rik)
272381	leucine rich repeat containing 4B(Lrrc4b)
15413	homeobox B5(Hoxb5)
76123	G-protein signalling modulator 2 (AGS3-like, C. elegans)(Gpsm2)
75151	coiled-coil domain containing 42, opposite strand(Ccdc42os)
77614	RIKEN cDNA C030044M21 gene(C030044M21Rik)
30956	aminoadipate-semialdehyde synthase(Aass)
11551	adrenergic receptor, alpha 2a(Adra2a)
243634	anoctamin 2(Ano2)
319508	synaptotagmin XV(Syt15)
108653	ribosomal modification protein rimK-like family member B(Rimklb)
170761	PDZ domain containing 3(Pdzd3)
353025	calcyphosphine 2(Caps2)
67893	transmembrane protein 86A(Tmem86a)
26399	mitogen-activated protein kinase kinase 6(Map2k6)
245049	myosin VIIA and Rab interacting protein(Myrip)
60596	guanylate cyclase 1, soluble, alpha 3(Gucy1a3)
12487	CD28 antigen(Cd28)
233064	WD repeat domain 62(Wdr62)
19329	RAB17, member RAS oncogene family(Rab17)
11553	adrenergic receptor, alpha 2c(Adra2c)
60599	transformation related protein 53 inducible nuclear protein 1(Trp53inp1)
217082	hepatic leukemia factor(Hlf)
319545	RIKEN cDNA D430020J02 gene(D430020J02Rik)
78977	popeye domain containing 3(Popdc3)
245026	collagen, type VI, alpha 6(Col6a6)
12507	CD5 antigen(Cd5)
52463	tet methylcytosine dioxygenase 1(Tet1)
50781	dickkopf WNT signaling pathway inhibitor 3(Dkk3)
75677	claudin 22(Cldn22)
15360	3-hydroxy-3-methylglutaryl-Coenzyme A synthase 2(Hmgcs2)
14009	ets variant 1(Etv1)
30910	RIKEN cDNA C230037E05 gene(C230037E05Rik)
66528	small integral membrane protein 5(Smim5)
216505	phosphoinositide-3-kinase interacting protein 1(Pik3ip1)
77132	RIKEN cDNA 2810433D01 gene(2810433D01Rik)
51938	coiled-coil domain containing 39(Ccdc39)
268807	kelch-like 38(Klhl38)
258879	olfactory receptor 330(Olfr330)
245607	G protein-coupled receptor associated sorting protein 2(Gprasp2)
105283	RIKEN cDNA E030046B03 gene(E030046B03Rik)
118449	synaptopodin 2(Synpo2)
106633	intraflagellar transport 140(Ift140)
16716	kyphoscoliosis peptidase(Ky)
435376	ATPase, H+ transporting, lysosomal accessory protein 1-like(Atp6ap1l)
71351	RIKEN cDNA 5430402E10 gene(5430402E10Rik)
54137	proacrosin binding protein(Acrbp)
26459	solute carrier family 27 (fatty acid transporter), member 5(Slc27a5)
20357	sema domain, seven thrombospondin repeats (type 1 and type 1-like), transmembrane domain (TM) and short cytoplasmic domain, (semaphorin) 5B(Sema5b)
100042480	NHS-like 2(Nhsl2)
20362	septin 8(Sept8)
20360	sema domain, transmembrane domain (TM), and cytoplasmic domain, (semaphorin) 6C(Sema6c)
239618	PDZ domain containing RING finger 4(Pdzrn4)
103406	zinc finger RNA binding protein 2(Zfr2)
320563	immunoglobulin superfamily containing leucine-rich repeat 2(Islr2)
104383	REST corepressor 2(Rcor2)
66514	asparaginase like 1(Asrgl1)
244484	WD repeat domain 17(Wdr17)
170835	inositol polyphosphate 5-phosphatase J(Inpp5j)
27059	SH3 domain protein D19(Sh3d19)
74165	F-box and leucine-rich repeat protein 22(Fbxl22)
319478	CXXC finger 4(Cxxc4)
211482	EF hand domain family, member B(Efhb)

## Sheet: C1downC4down
ENTREZ_GENE_ID	Name
69121	chordin-like 2(Chrdl2)

## Sheet: C3upC4up
ENTREZ_GENE_ID	Name
16525	potassium channel, subfamily K, member 1(Kcnk1)
12525	CD8 antigen, alpha chain(Cd8a)
12526	CD8 antigen, beta chain 1(Cd8b1)
16797	linker for activation of T cells(Lat)
229672	BCLl2-like 15(Bcl2l15)
77629	SPHK1 interactor, AKAP domain containing(Sphkap)
19373	recombination activating gene 1(Rag1)
207839	UDP-N-acetyl-alpha-D-galactosamine:polypeptide N-acetylgalactosaminyltransferase 6(Galnt6)
19132	peripherin(Prph)
69489	RIKEN cDNA 2310007J06 gene(2310007J06Rik)
20460	Scl/Tal1 interrupting locus(Stil)
272381	leucine rich repeat containing 4B(Lrrc4b)
105727	solute carrier family 38, member 1(Slc38a1)
231252	cholinergic receptor, nicotinic, alpha polypeptide 9(Chrna9)
19118	protamine 1(Prm1)
68695	HD domain containing 3(Hddc3)
54393	gamma-aminobutyric acid (GABA) B receptor, 1(Gabbr1)
105833	coiled-coil domain containing 65(Ccdc65)
58208	B cell leukemia/lymphoma 11B(Bcl11b)
11811	apolipoprotein B mRNA editing enzyme, catalytic polypeptide 2(Apobec2)
12769	chemokine (C-C motif) receptor 9(Ccr9)
83671	synaptotagmin-like 2(Sytl2)
16826	LIM domain binding 2(Ldb2)
18115	nicotinamide nucleotide transhydrogenase(Nnt)
233199	myosin binding protein C, fast-type(Mybpc2)
433332	predicted gene 9991(Gm9991)
16818	lymphocyte protein tyrosine kinase(Lck)
12511	CD6 antigen(Cd6)
75276	protein phosphatase 1, regulatory (inhibitor) subunit 1C(Ppp1r1c)
12507	CD5 antigen(Cd5)
94088	tripartite motif-containing 6(Trim6)
665270	phospholipase B1(Plb1)
12741	claudin 5(Cldn5)
12500	CD3 antigen, delta polypeptide(Cd3d)
14114	fibulin 1(Fbln1)
66448	mitochondrial ribosomal protein L20(Mrpl20)
15109	histidine ammonia lyase(Hal)
13417	dynein, axonemal, heavy chain 8(Dnah8)
100041481	predicted gene 3364(Gm3364)
16992	lymphotoxin A(Lta)
233561	predicted gene, 38405(Gm38405)
20262	stathmin-like 3(Stmn3)
21673	deoxynucleotidyltransferase, terminal(Dntt)
69301	tescalcin-like(Tescl)
20971	syndecan 4(Sdc4)
22412	wingless-type MMTV integration site family, member 9B(Wnt9b)
15130	hemoglobin, beta adult minor chain(Hbb-b2)
77805	establishment of sister chromatid cohesion N-acetyltransferase 1(Esco1)
12966	crystallin, gamma C(Crygc)
208213	transmembrane protein 132C(Tmem132c)
20230	special AT-rich sequence binding protein 1(Satb1)
18197	neuron specific gene family member 2(Nsg2)
100038541	predicted gene 10554(Gm10554)
13646	kallikrein 1-related peptidase b22(Klk1b22)
629059	family with sequence similarity 124, member A(Fam124a)
64706	signal peptide, CUB domain, EGF-like 1(Scube1)
170835	inositol polyphosphate 5-phosphatase J(Inpp5j)
320323	RIKEN cDNA A930038B10 gene(A930038B10Rik)
78376	suppressor APC domain containing 1(Sapcd1)
171531	melanophilin(Mlph)
434128	PNMA-like 2(Pnmal2)

## Sheet: C3upC4down
ENTREZ_GENE_ID	Name
226695	interferon activated gene 205(Ifi205)
15117	hyaluronan synthase 2(Has2)
258516	olfactory receptor 850(Olfr850)
94176	dedicator of cyto-kinesis 2(Dock2)
56696	G protein-coupled receptor 132(Gpr132)
68279	mucolipin 2(Mcoln2)
12534	cyclin-dependent kinase 1(Cdk1)
330483	carcinoembryonic antigen-related cell adhesion molecule 16(Ceacam16)
545260	arylsulfatase i(Arsi)
20339	selectin, endothelial cell(Sele)
381680	neurexophilin and PC-esterase domain family, member 5(Nxpe5)
70024	minichromosome maintenance 10 replication initiation factor(Mcm10)
236312	interferon activated gene 209(Ifi209)
21973	topoisomerase (DNA) II alpha(Top2a)
104732	RIKEN cDNA 4930427A07 gene(4930427A07Rik)
20612	sialic acid binding Ig-like lectin 1, sialoadhesin(Siglec1)
11799	baculoviral IAP repeat-containing 5(Birc5)
11752	annexin A8(Anxa8)
16190	interleukin 4 receptor, alpha(Il4ra)
11699	alpha 1 microglobulin/bikunin(Ambp)
77220	transmembrane protein 200A(Tmem200a)
20568	secretory leukocyte peptidase inhibitor(Slpi)
16182	interleukin 18 receptor 1(Il18r1)
20750	secreted phosphoprotein 1(Spp1)
65255	ankyrin repeat and SOCS box-containing 4(Asb4)
57266	chemokine (C-X-C motif) ligand 14(Cxcl14)
20307	chemokine (C-C motif) ligand 8(Ccl8)

## Sheet: C3downC4up
ENTREZ_GENE_ID	Name
319508	synaptotagmin XV(Syt15)
100043229	predicted gene 10046(Gm10046)

## Sheet: C3downC4down
ENTREZ_GENE_ID	Name
170677	cadherin-related family member 1(Cdhr1)
14825	chemokine (C-X-C motif) ligand 1(Cxcl1)
69564	nicotinamide riboside kinase 2(Nmrk2)
12810	cochlin(Coch)
79554	ceramide-1-phosphate transfer protein(Cptp)
73600	RIKEN cDNA 1700120C14 gene(1700120C14Rik)
230903	F-box protein 44(Fbxo44)
12653	chromogranin B(Chgb)
16210	impact, RWD domain protein(Impact)
320662	cancer susceptibility candidate 1(Casc1)
633640	transmembrane protein 267(Tmem267)
217558	G2/M-phase specific E3 ubiquitin ligase(G2e3)
77805	establishment of sister chromatid cohesion N-acetyltransferase 1(Esco1)
14960	histocompatibility 2, class II antigen A, alpha(H2-Aa)
14325	ferritin light polypeptide 1(Ftl1)
242747	zinc finger protein 933(Zfp933)
56710	bone morphogenic protein/retinoic acid inducible neural specific 1(Brinp1)
223696	translocase of outer mitochondrial membrane 22 homolog (yeast)(Tomm22)
69121	chordin-like 2(Chrdl2)
223701	MKL (megakaryoblastic leukemia)/myocardin-like 1(Mkl1)
14125	Fc receptor, IgE, high affinity I, alpha polypeptide(Fcer1a)
641454	RIKEN cDNA 5830444B04 gene(5830444B04Rik)
16573	kinesin family member 5B(Kif5b)
56524	membrane protein, palmitoylated 6 (MAGUK p55 subfamily member 6)(Mpp6)
19009	POU domain, class 6, transcription factor 1(Pou6f1)
20311	chemokine (C-X-C motif) ligand 5(Cxcl5)
381404	poly(A) binding protein, cytoplasmic 1-like(Pabpc1l)
65970	LIM domain and actin binding 1(Lima1)
